# Supplementary material for: Circadian Transcriptomic Dynamics Identify Transferable Retina–Choroid Expression Patterns in Myopia Development via Multistage Machine Learning
Source: Biology (Basel). 2026 May 29;15(11):849. doi: 10.3390/biology15110849 (PMC13256023; doi:10.3390/biology15110849)
Supplement: Supplementary file 1 [file biology-15-00849-s001.zip]

Archive with 8 entries (8 files):
- Supplementary Data1_pheno_data.xlsx
- Supplementary Data2_boruta_genes.xlsx
- Supplementary Data3_res_go_chicken_terms.csv
- Supplementary Data4_res_go_human_terms.csv
- Supplementary Data5_TreeMap.pdf
- Supplementary Data6_TRIPOD_AI.pdf
- Supplementary Data7_Control_and_Sensitivity_Analyses.xlsx
- Supplementary Figures S1-3.pdf
