# Supplementary material for: Circadian Transcriptomic Dynamics Identify Transferable Retina–Choroid Expression Patterns in Myopia Development via Multistage Machine Learning
Source: Biology (Basel). 2026 May 29;15(11):849. doi: 10.3390/biology15110849 (PMC13256023; doi:10.3390/biology15110849)
Supplement: Supplementary file 1 [file biology-15-00849-s001.zip › Supplementary Data1_pheno_data.xlsx]

## Sheet: pheno_onset
Sample_ID	GEO_ID	Sample	eye_treatment	time_point	time_class	chickid	Sample_eye	Sex	Sample_ID_detail
X104617_102	GSM7106096	choroid	occluded	Z00	ZT_other	ck1	right	F	occl_chor_00h_ck1Fr_s102
X104619_104	GSM7106097	choroid	open	Z00	ZT_other	ck1	left	F	open_chor_00h_ck1Fl_s104
X104621_106	GSM7106098	choroid	occluded	Z00	ZT_other	ck2	right	M	occl_chor_00h_ck2Mr_s106
X104623_108	GSM7106099	choroid	open	Z00	ZT_other	ck2	left	M	open_chor_00h_ck2Ml_s108
X104625_110	GSM7106100	choroid	occluded	Z00	ZT_other	ck3	right	M	occl_chor_00h_ck3Mr_s110
X104627_112	GSM7106101	choroid	open	Z00	ZT_other	ck3	left	M	open_chor_00h_ck3Ml_s112
X104629_114	GSM7106102	choroid	occluded	Z00	ZT_other	ck4	right	M	occl_chor_00h_ck4Mr_s114
X104631_116	GSM7106103	choroid	open	Z00	ZT_other	ck4	left	M	open_chor_00h_ck4Ml_s116
X104633_118	GSM7106104	choroid	occluded	Z00	ZT_other	ck5	right	F	occl_chor_00h_ck5Fr_s118
X104635_120	GSM7106105	choroid	open	Z00	ZT_other	ck5	left	F	open_chor_00h_ck5Fl_s120
X104637_122	GSM7106106	choroid	occluded	Z00	ZT_other	ck6	right	M	occl_chor_00h_ck6Mr_s122
X104639_124	GSM7106107	choroid	open	Z00	ZT_other	ck6	left	M	open_chor_00h_ck6Ml_s124
X104641_202	GSM7106108	choroid	occluded	Z04	ZT_other	ck7	right	M	occl_chor_04h_ck7Mr_s202
X104643_204	GSM7106109	choroid	open	Z04	ZT_other	ck7	left	M	open_chor_04h_ck7Ml_s204
X104645_206	GSM7106110	choroid	occluded	Z04	ZT_other	ck8	right	M	occl_chor_04h_ck8Mr_s206
X104647_208	GSM7106111	choroid	open	Z04	ZT_other	ck8	left	M	open_chor_04h_ck8Ml_s208
X104649_210	GSM7106112	choroid	occluded	Z04	ZT_other	ck9	right	M	occl_chor_04h_ck9Mr_s210
X104651_212	GSM7106113	choroid	open	Z04	ZT_other	ck9	left	M	open_chor_04h_ck9Ml_s212
X104653_214	GSM7106114	choroid	occluded	Z04	ZT_other	ck10	right	F	occl_chor_04h_ck10Fr_s214
X104655_216	GSM7106115	choroid	open	Z04	ZT_other	ck10	left	F	open_chor_04h_ck10Fl_s216
X104657_218	GSM7106116	choroid	occluded	Z04	ZT_other	ck11	right	F	occl_chor_04h_ck11Fr_s218
X104659_220	GSM7106117	choroid	open	Z04	ZT_other	ck11	left	F	open_chor_04h_ck11Fl_s220
X104661_222	GSM7106118	choroid	occluded	Z04	ZT_other	ck12	right	F	occl_chor_04h_ck12Fr_s222
X104663_224	GSM7106119	choroid	open	Z04	ZT_other	ck12	left	F	open_chor_04h_ck12Fl_s224
X104665_302	GSM7106120	choroid	occluded	Z16	ZT_other	ck13	right	F	occl_chor_16h_ck13Fr_s302
X104667_304	GSM7106121	choroid	open	Z16	ZT_other	ck13	left	F	open_chor_16h_ck13Fl_s304
X104669_306	GSM7106122	choroid	occluded	Z16	ZT_other	ck14	right	M	occl_chor_16h_ck14Mr_s306
X104671_308	GSM7106123	choroid	open	Z16	ZT_other	ck14	left	M	open_chor_16h_ck14Ml_s308
X104673_310	GSM7106124	choroid	occluded	Z16	ZT_other	ck15	right	M	occl_chor_16h_ck15Mr_s310
X104675_312	GSM7106125	choroid	open	Z16	ZT_other	ck15	left	M	open_chor_16h_ck15Ml_s312
X104677_314	GSM7106126	choroid	occluded	Z16	ZT_other	ck16	right	F	occl_chor_16h_ck16Fr_s314
X105493_316	GSM7106127	choroid	occluded	Z16	ZT_other	ck17	right	M	occl_chor_16h_ck17Mr_s318
X104681_318	GSM7106128	choroid	open	Z16	ZT_other	ck17	left	M	open_chor_16h_ck17Ml_s320
X104683_320	GSM7106129	choroid	occluded	Z16	ZT_other	ck18	right	M	occl_chor_16h_ck18Mr_s322
X104685_322	GSM7106130	choroid	open	Z16	ZT_other	ck18	left	M	open_chor_16h_ck18Ml_s324
X104687_324	GSM7106131	choroid	occluded	Z20	ZT_other	ck19	right	F	occl_chor_20h_ck19Fr_s402
X104689_402	GSM7106132	choroid	open	Z20	ZT_other	ck19	left	F	open_chor_20h_ck19Fl_s404
X104691_404	GSM7106133	choroid	occluded	Z20	ZT_other	ck20	right	F	occl_chor_20h_ck20Fr_s406
X104693_406	GSM7106134	choroid	open	Z20	ZT_other	ck20	left	F	open_chor_20h_ck20Fl_s408
X104695_408	GSM7106135	choroid	occluded	Z20	ZT_other	ck21	right	M	occl_chor_20h_ck21Mr_s410
X104697_410	GSM7106136	choroid	occluded	Z20	ZT_other	ck22	right	F	occl_chor_20h_ck22Fr_s414
X104701_414	GSM7106137	choroid	open	Z20	ZT_other	ck22	left	F	open_chor_20h_ck22Fl_s416
X104703_416	GSM7106138	choroid	occluded	Z20	ZT_other	ck23	right	M	occl_chor_20h_ck23Mr_s418
X104705_418	GSM7106139	choroid	open	Z20	ZT_other	ck23	left	M	open_chor_20h_ck23Ml_s420
X104707_420	GSM7106140	choroid	occluded	Z20	ZT_other	ck24	right	F	occl_chor_20h_ck24Fr_s422
X104709_422	GSM7106141	choroid	occluded	Z08	ZT_812	ck25	right	M	occl_chor_08h_ck25Mr_s502
X104750_502	GSM7106142	choroid	open	Z08	ZT_812	ck25	left	M	open_chor_08h_ck25Ml_s504
X104752_504	GSM7106143	choroid	occluded	Z08	ZT_812	ck26	right	M	occl_chor_08h_ck26Mr_s506
X104754_506	GSM7106144	choroid	open	Z08	ZT_812	ck26	left	M	open_chor_08h_ck26Ml_s508
X104756_508	GSM7106145	choroid	occluded	Z08	ZT_812	ck27	right	M	occl_chor_08h_ck27Mr_s510
X104758_510	GSM7106146	choroid	open	Z08	ZT_812	ck27	left	M	open_chor_08h_ck27Ml_s512
X104760_512	GSM7106147	choroid	occluded	Z08	ZT_812	ck28	right	M	occl_chor_08h_ck28Mr_s514
X104762_514	GSM7106148	choroid	open	Z08	ZT_812	ck28	left	M	open_chor_08h_ck28Ml_s516
X104764_516	GSM7106149	choroid	occluded	Z08	ZT_812	ck29	right	F	occl_chor_08h_ck29Fr_s518
X104766_518	GSM7106150	choroid	open	Z08	ZT_812	ck29	left	F	open_chor_08h_ck29Fl_s520
X104768_520	GSM7106151	choroid	occluded	Z08	ZT_812	ck30	right	M	occl_chor_08h_ck30Mr_s522
X104770_522	GSM7106152	choroid	open	Z08	ZT_812	ck30	left	M	open_chor_08h_ck30Ml_s524
X104772_524	GSM7106153	choroid	occluded	Z12	ZT_812	ck31	right	F	occl_chor_12h_ck31Fr_s602
X104774_602	GSM7106154	choroid	open	Z12	ZT_812	ck31	left	F	open_chor_12h_ck31Fl_s604
X104776_604	GSM7106155	choroid	occluded	Z12	ZT_812	ck32	right	F	occl_chor_12h_ck32Fr_s606
X104778_606	GSM7106156	choroid	open	Z12	ZT_812	ck32	left	F	open_chor_12h_ck32Fl_s608
X104780_608	GSM7106157	choroid	occluded	Z12	ZT_812	ck33	right	F	occl_chor_12h_ck33Fr_s610
X104782_610	GSM7106158	choroid	open	Z12	ZT_812	ck33	left	F	open_chor_12h_ck33Fl_s612
X104784_612	GSM7106159	choroid	open	Z12	ZT_812	ck34	left	F	open_chor_12h_ck34Fl_s616
X104788_616	GSM7106160	choroid	occluded	Z12	ZT_812	ck35	right	F	occl_chor_12h_ck35Fr_s618
X104790_618	GSM7106161	choroid	open	Z12	ZT_812	ck35	left	F	open_chor_12h_ck35Fl_s620
X104792_620	GSM7106162	choroid	occluded	Z12	ZT_812	ck36	right	F	occl_chor_12h_ck36Fr_s622
X104794_622	GSM7106163	choroid	open	Z12	ZT_812	ck36	left	F	open_chor_12h_ck36Fl_s624
X104796_624	GSM7106164	choroid	open	Z20	ZT_other	ck24	left	F	open_chor_20h_ck24Fl_s424
X104798_424	GSM7106165	choroid	open	Z16	ZT_other	ck16	left	F	open_chor_16h_ck16Fl_s316
X104616_101	GSM7106166	retina	occluded	Z00	ZT_other	ck1	right	F	occl_ret_00h_ck1Fr_s101
X104618_103	GSM7106167	retina	open	Z00	ZT_other	ck1	left	F	open_ret_00h_ck1Fl_s103
X104620_105	GSM7106168	retina	occluded	Z00	ZT_other	ck2	right	M	occl_ret_00h_ck2Mr_s105
X104622_107	GSM7106169	retina	open	Z00	ZT_other	ck2	left	M	open_ret_00h_ck2Ml_s107
X104624_109	GSM7106170	retina	occluded	Z00	ZT_other	ck3	right	M	occl_ret_00h_ck3Mr_s109
X104626_111	GSM7106171	retina	open	Z00	ZT_other	ck3	left	M	open_ret_00h_ck3Ml_s111
X104628_113	GSM7106172	retina	occluded	Z00	ZT_other	ck4	right	M	occl_ret_00h_ck4Mr_s113
X104630_115	GSM7106173	retina	open	Z00	ZT_other	ck4	left	M	open_ret_00h_ck4Ml_s115
X104632_117	GSM7106174	retina	occluded	Z00	ZT_other	ck5	right	F	occl_ret_00h_ck5Fr_s117
X104634_119	GSM7106175	retina	open	Z00	ZT_other	ck5	left	F	open_ret_00h_ck5Fl_s119
X104636_121	GSM7106176	retina	occluded	Z00	ZT_other	ck6	right	M	occl_ret_00h_ck6Mr_s121
X104638_123	GSM7106177	retina	open	Z00	ZT_other	ck6	left	M	open_ret_00h_ck6Ml_s123
X104640_201	GSM7106178	retina	occluded	Z04	ZT_other	ck7	right	M	occl_ret_04h_ck7Mr_s201
X104642_203	GSM7106179	retina	open	Z04	ZT_other	ck7	left	M	open_ret_04h_ck7Ml_s203
X104644_205	GSM7106180	retina	occluded	Z04	ZT_other	ck8	right	M	occl_ret_04h_ck8Mr_s205
X104646_207	GSM7106181	retina	open	Z04	ZT_other	ck8	left	M	open_ret_04h_ck8Ml_s207
X104648_209	GSM7106182	retina	occluded	Z04	ZT_other	ck9	right	M	occl_ret_04h_ck9Mr_s209
X104650_211	GSM7106183	retina	open	Z04	ZT_other	ck9	left	M	open_ret_04h_ck9Ml_s211
X104652_213	GSM7106184	retina	occluded	Z04	ZT_other	ck10	right	F	occl_ret_04h_ck10Fr_s213
X104654_215	GSM7106185	retina	open	Z04	ZT_other	ck10	left	F	open_ret_04h_ck10Fl_s215
X104656_217	GSM7106186	retina	occluded	Z04	ZT_other	ck11	right	F	occl_ret_04h_ck11Fr_s217
X104658_219	GSM7106187	retina	open	Z04	ZT_other	ck11	left	F	open_ret_04h_ck11Fl_s219
X104660_221	GSM7106188	retina	occluded	Z04	ZT_other	ck12	right	F	occl_ret_04h_ck12Fr_s221
X104662_223	GSM7106189	retina	open	Z04	ZT_other	ck12	left	F	open_ret_04h_ck12Fl_s223
X104664_301	GSM7106190	retina	occluded	Z16	ZT_other	ck13	right	F	occl_ret_16h_ck13Fr_s301
X104666_303	GSM7106191	retina	open	Z16	ZT_other	ck13	left	F	open_ret_16h_ck13Fl_s303
X104668_305	GSM7106192	retina	occluded	Z16	ZT_other	ck14	right	M	occl_ret_16h_ck14Mr_s305
X104670_307	GSM7106193	retina	open	Z16	ZT_other	ck14	left	M	open_ret_16h_ck14Ml_s307
X104672_309	GSM7106194	retina	occluded	Z16	ZT_other	ck15	right	M	occl_ret_16h_ck15Mr_s309
X104674_311	GSM7106195	retina	open	Z16	ZT_other	ck15	left	M	open_ret_16h_ck15Ml_s311
X104676_313	GSM7106196	retina	occluded	Z16	ZT_other	ck16	right	F	occl_ret_16h_ck16Fr_s313
X104678_315	GSM7106197	retina	open	Z16	ZT_other	ck16	left	F	open_ret_16h_ck16Fl_s315
X104680_317	GSM7106198	retina	occluded	Z16	ZT_other	ck17	right	M	occl_ret_16h_ck17Mr_s317
X104682_319	GSM7106199	retina	open	Z16	ZT_other	ck17	left	M	open_ret_16h_ck17Ml_s319
X104684_321	GSM7106200	retina	occluded	Z16	ZT_other	ck18	right	M	occl_ret_16h_ck18Mr_s321
X104686_323	GSM7106201	retina	open	Z16	ZT_other	ck18	left	M	open_ret_16h_ck18Ml_s323
X104688_401	GSM7106202	retina	occluded	Z20	ZT_other	ck19	right	F	occl_ret_20h_ck19Fr_s401
X104690_403	GSM7106203	retina	open	Z20	ZT_other	ck19	left	F	open_ret_20h_ck19Fl_s403
X104692_405	GSM7106204	retina	occluded	Z20	ZT_other	ck20	right	F	occl_ret_20h_ck20Fr_s405
X104694_407	GSM7106205	retina	open	Z20	ZT_other	ck20	left	F	open_ret_20h_ck20Fl_s407
X104696_409	GSM7106206	retina	occluded	Z20	ZT_other	ck21	right	M	occl_ret_20h_ck21Mr_s409
X104698_411	GSM7106207	retina	open	Z20	ZT_other	ck21	left	M	open_ret_20h_ck21Ml_s411
X104700_413	GSM7106208	retina	occluded	Z20	ZT_other	ck22	right	F	occl_ret_20h_ck22Fr_s413
X104702_415	GSM7106209	retina	open	Z20	ZT_other	ck22	left	F	open_ret_20h_ck22Fl_s415
X104704_417	GSM7106210	retina	occluded	Z20	ZT_other	ck23	right	M	occl_ret_20h_ck23Mr_s417
X104706_419	GSM7106211	retina	open	Z20	ZT_other	ck23	left	M	open_ret_20h_ck23Ml_s419
X104708_421	GSM7106212	retina	occluded	Z20	ZT_other	ck24	right	F	occl_ret_20h_ck24Fr_s421
X104749_501	GSM7106213	retina	occluded	Z08	ZT_812	ck25	right	M	occl_ret_08h_ck25Mr_s501
X104751_503	GSM7106214	retina	open	Z08	ZT_812	ck25	left	M	open_ret_08h_ck25Ml_s503
X104753_505	GSM7106215	retina	occluded	Z08	ZT_812	ck26	right	M	occl_ret_08h_ck26Mr_s505
X104755_507	GSM7106216	retina	open	Z08	ZT_812	ck26	left	M	open_ret_08h_ck26Ml_s507
X104757_509	GSM7106217	retina	occluded	Z08	ZT_812	ck27	right	M	occl_ret_08h_ck27Mr_s509
X104759_511	GSM7106218	retina	open	Z08	ZT_812	ck27	left	M	open_ret_08h_ck27Ml_s511
X104761_513	GSM7106219	retina	occluded	Z08	ZT_812	ck28	right	M	occl_ret_08h_ck28Mr_s513
X104763_515	GSM7106220	retina	open	Z08	ZT_812	ck28	left	M	open_ret_08h_ck28Ml_s515
X104765_517	GSM7106221	retina	occluded	Z08	ZT_812	ck29	right	F	occl_ret_08h_ck29Fr_s517
X104767_519	GSM7106222	retina	open	Z08	ZT_812	ck29	left	F	open_ret_08h_ck29Fl_s519
X104769_521	GSM7106223	retina	occluded	Z08	ZT_812	ck30	right	M	occl_ret_08h_ck30Mr_s521
X104771_523	GSM7106224	retina	open	Z08	ZT_812	ck30	left	M	open_ret_08h_ck30Ml_s523
X104773_601	GSM7106225	retina	occluded	Z12	ZT_812	ck31	right	F	occl_ret_12h_ck31Fr_s601
X104775_603	GSM7106226	retina	open	Z12	ZT_812	ck31	left	F	open_ret_12h_ck31Fl_s603
X104777_605	GSM7106227	retina	occluded	Z12	ZT_812	ck32	right	F	occl_ret_12h_ck32Fr_s605
X104779_607	GSM7106228	retina	open	Z12	ZT_812	ck32	left	F	open_ret_12h_ck32Fl_s607
X104781_609	GSM7106229	retina	occluded	Z12	ZT_812	ck33	right	F	occl_ret_12h_ck33Fr_s609
X104783_611	GSM7106230	retina	open	Z12	ZT_812	ck33	left	F	open_ret_12h_ck33Fl_s611
X104785_613	GSM7106231	retina	occluded	Z12	ZT_812	ck34	right	F	occl_ret_12h_ck34Fr_s613
X104787_615	GSM7106232	retina	open	Z12	ZT_812	ck34	left	F	open_ret_12h_ck34Fl_s615
X104789_617	GSM7106233	retina	occluded	Z12	ZT_812	ck35	right	F	occl_ret_12h_ck35Fr_s617
X104791_619	GSM7106234	retina	open	Z12	ZT_812	ck35	left	F	open_ret_12h_ck35Fl_s619
X104793_621	GSM7106235	retina	occluded	Z12	ZT_812	ck36	right	F	occl_ret_12h_ck36Fr_s621
X104795_623	GSM7106236	retina	open	Z12	ZT_812	ck36	left	F	open_ret_12h_ck36Fl_s623
X104797_423	GSM7106237	retina	open	Z20	ZT_other	ck24	left	F	open_ret_20h_ck24Fl_s423

## Sheet: pheno_progress
Sample_ID	GEO_ID	Sample	time_point	eye_treatment	Sex	Sample_title
Z00_occl_ret_c201	GSM8138162	retina	Z00	occluded	F	Z00 occluded retina chk201
Z00_occl_chor_c201	GSM8138163	choroid	Z00	occluded	F	Z00 occluded choroid chk201
Z00_open_ret_c201	GSM8138164	retina	Z00	open	F	Z00 open retina chk201
Z00_open_chor_c201	GSM8138165	choroid	Z00	open	F	Z00 open choroid chk201
Z00_occl_ret_c202	GSM8138166	retina	Z00	occluded	F	Z00 occluded retina chk202
Z00_occl_chor_c202	GSM8138167	choroid	Z00	occluded	F	Z00 occluded choroid chk202
Z00_open_ret_c202	GSM8138168	retina	Z00	open	F	Z00 open retina chk202
Z00_open_chor_c202	GSM8138169	choroid	Z00	open	F	Z00 open choroid chk202
Z00_occl_ret_c203	GSM8138170	retina	Z00	occluded	F	Z00 occluded retina chk203
Z00_occl_chor_c203	GSM8138171	choroid	Z00	occluded	F	Z00 occluded choroid chk203
Z00_open_ret_c203	GSM8138172	retina	Z00	open	F	Z00 open retina chk203
Z00_open_chor_c203	GSM8138173	choroid	Z00	open	F	Z00 open choroid chk203
Z00_occl_ret_c204	GSM8138174	retina	Z00	occluded	M	Z00 occluded retina chk204
Z00_occl_chor_c204	GSM8138175	choroid	Z00	occluded	M	Z00 occluded choroid chk204
Z00_open_ret_c204	GSM8138176	retina	Z00	open	M	Z00 open retina chk204
Z00_open_chor_c204	GSM8138177	choroid	Z00	open	M	Z00 open choroid chk204
Z00_occl_ret_c205	GSM8138178	retina	Z00	occluded	M	Z00 occluded retina chk205
Z00_occl_chor_c205	GSM8138179	choroid	Z00	occluded	M	Z00 occluded choroid chk205
Z00_open_ret_c205	GSM8138180	retina	Z00	open	M	Z00 open retina chk205
Z00_open_chor_c205	GSM8138181	choroid	Z00	open	M	Z00 open choroid chk205
Z00_occl_ret_c206	GSM8138182	retina	Z00	occluded	M	Z00 occluded retina chk206
Z00_occl_chor_c206	GSM8138183	choroid	Z00	occluded	M	Z00 occluded choroid chk206
Z00_open_ret_c206	GSM8138184	retina	Z00	open	M	Z00 open retina chk206
Z00_open_chor_c206	GSM8138185	choroid	Z00	open	M	Z00 open choroid chk206
Z04_occl_ret_c207	GSM8138186	retina	Z04	occluded	F	Z04 occluded retina chk207
Z04_occl_chor_c207	GSM8138187	choroid	Z04	occluded	F	Z04 occluded choroid chk207
Z04_open_ret_c207	GSM8138188	retina	Z04	open	F	Z04 open retina chk207
Z04_open_chor_c207	GSM8138189	choroid	Z04	open	F	Z04 open choroid chk207
Z04_occl_ret_c208	GSM8138190	retina	Z04	occluded	F	Z04 occluded retina chk208
Z04_occl_chor_c208	GSM8138191	choroid	Z04	occluded	F	Z04 occluded choroid chk208
Z04_open_ret_c208	GSM8138192	retina	Z04	open	F	Z04 open retina chk208
Z04_open_chor_c208	GSM8138193	choroid	Z04	open	F	Z04 open choroid chk208
Z04_occl_ret_c209	GSM8138194	retina	Z04	occluded	M	Z04 occluded retina chk209
Z04_occl_chor_c209	GSM8138195	choroid	Z04	occluded	M	Z04 occluded choroid chk209
Z04_open_ret_c209	GSM8138196	retina	Z04	open	M	Z04 open retina chk209
Z04_open_chor_c209	GSM8138197	choroid	Z04	open	M	Z04 open choroid chk209
Z04_occl_ret_c210	GSM8138198	retina	Z04	occluded	M	Z04 occluded retina chk210
Z04_occl_chor_c210	GSM8138199	choroid	Z04	occluded	M	Z04 occluded choroid chk210
Z04_open_ret_c210	GSM8138200	retina	Z04	open	M	Z04 open retina chk210
Z04_open_chor_c210	GSM8138201	choroid	Z04	open	M	Z04 open choroid chk210
Z04_occl_ret_c211	GSM8138202	retina	Z04	occluded	M	Z04 occluded retina chk211
Z04_occl_chor_c211	GSM8138203	choroid	Z04	occluded	M	Z04 occluded choroid chk211
Z04_open_ret_c211	GSM8138204	retina	Z04	open	M	Z04 open retina chk211
Z04_open_chor_c211	GSM8138205	choroid	Z04	open	M	Z04 open choroid chk211
Z04_occl_ret_c212	GSM8138206	retina	Z04	occluded	M	Z04 occluded retina chk212
Z04_occl_chor_c212	GSM8138207	choroid	Z04	occluded	M	Z04 occluded choroid chk212
Z04_open_ret_c212	GSM8138208	retina	Z04	open	M	Z04 open retina chk212
Z04_open_chor_c212	GSM8138209	choroid	Z04	open	M	Z04 open choroid chk212
Z16_occl_ret_c213	GSM8138210	retina	Z16	occluded	F	Z16 occluded retina chk213
Z16_occl_chor_c213	GSM8138211	choroid	Z16	occluded	F	Z16 occluded choroid chk213
Z16_open_ret_c213	GSM8138212	retina	Z16	open	F	Z16 open retina chk213
Z16_open_chor_c213	GSM8138213	choroid	Z16	open	F	Z16 open choroid chk213
Z16_occl_ret_c214	GSM8138214	retina	Z16	occluded	M	Z16 occluded retina chk214
Z16_occl_chor_c214	GSM8138215	choroid	Z16	occluded	M	Z16 occluded choroid chk214
Z16_open_ret_c214	GSM8138216	retina	Z16	open	M	Z16 open retina chk214
Z16_open_chor_c214	GSM8138217	choroid	Z16	open	M	Z16 open choroid chk214
Z16_occl_ret_c215	GSM8138218	retina	Z16	occluded	M	Z16 occluded retina chk215
Z16_occl_chor_c215	GSM8138219	choroid	Z16	occluded	M	Z16 occluded choroid chk215
Z16_open_ret_c215	GSM8138220	retina	Z16	open	M	Z16 open retina chk215
Z16_open_chor_c215	GSM8138221	choroid	Z16	open	M	Z16 open choroid chk215
Z16_occl_ret_c216	GSM8138222	retina	Z16	occluded	M	Z16 occluded retina chk216
Z16_occl_chor_c216	GSM8138223	choroid	Z16	occluded	M	Z16 occluded choroid chk216
Z16_open_ret_c216	GSM8138224	retina	Z16	open	M	Z16 open retina chk216
Z16_open_chor_c216	GSM8138225	choroid	Z16	open	M	Z16 open choroid chk216
Z16_occl_ret_c217	GSM8138226	retina	Z16	occluded	M	Z16 occluded retina chk217
Z16_occl_chor_c217	GSM8138227	choroid	Z16	occluded	M	Z16 occluded choroid chk217
Z16_open_ret_c217	GSM8138228	retina	Z16	open	M	Z16 open retina chk217
Z16_open_chor_c217	GSM8138229	choroid	Z16	open	M	Z16 open choroid chk217
Z16_occl_ret_c218	GSM8138230	retina	Z16	occluded	F	Z16 occluded retina chk218
Z16_occl_chor_c218	GSM8138231	choroid	Z16	occluded	F	Z16 occluded choroid chk218
Z16_open_ret_c218	GSM8138232	retina	Z16	open	F	Z16 open retina chk218
Z16_open_chor_c218	GSM8138233	choroid	Z16	open	F	Z16 open choroid chk218
Z20_occl_ret_c219	GSM8138234	retina	Z20	occluded	F	Z20 occluded retina chk219
Z20_occl_chor_c219	GSM8138235	choroid	Z20	occluded	F	Z20 occluded choroid chk219
Z20_open_ret_c219	GSM8138236	retina	Z20	open	F	Z20 open retina chk219
Z20_open_chor_c219	GSM8138237	choroid	Z20	open	F	Z20 open choroid chk219
Z20_occl_ret_c220	GSM8138238	retina	Z20	occluded	F	Z20 occluded retina chk220
Z20_occl_chor_c220	GSM8138239	choroid	Z20	occluded	F	Z20 occluded choroid chk220
Z20_open_ret_c220	GSM8138240	retina	Z20	open	F	Z20 open retina chk220
Z20_open_chor_c220	GSM8138241	choroid	Z20	open	F	Z20 open choroid chk220
Z20_occl_ret_c221	GSM8138242	retina	Z20	occluded	M	Z20 occluded retina chk221
Z20_occl_chor_c221	GSM8138243	choroid	Z20	occluded	M	Z20 occluded choroid chk221
Z20_open_ret_c221	GSM8138244	retina	Z20	open	M	Z20 open retina chk221
Z20_open_chor_c221	GSM8138245	choroid	Z20	open	M	Z20 open choroid chk221
Z20_occl_ret_c222	GSM8138246	retina	Z20	occluded	M	Z20 occluded retina chk222
Z20_occl_chor_c222	GSM8138247	choroid	Z20	occluded	M	Z20 occluded choroid chk222
Z20_open_ret_c222	GSM8138248	retina	Z20	open	M	Z20 open retina chk222
Z20_open_chor_c222	GSM8138249	choroid	Z20	open	M	Z20 open choroid chk222
Z20_occl_ret_c223	GSM8138250	retina	Z20	occluded	F	Z20 occluded retina chk223
Z20_occl_chor_c223	GSM8138251	choroid	Z20	occluded	F	Z20 occluded choroid chk223
Z20_open_ret_c223	GSM8138252	retina	Z20	open	F	Z20 open retina chk223
Z20_open_chor_c223	GSM8138253	choroid	Z20	open	F	Z20 open choroid chk223
Z20_occl_ret_c224	GSM8138254	retina	Z20	occluded	M	Z20 occluded retina chk224
Z20_occl_chor_c224	GSM8138255	choroid	Z20	occluded	M	Z20 occluded choroid chk224
Z20_open_ret_c224	GSM8138256	retina	Z20	open	M	Z20 open retina chk224
Z20_open_chor_c224	GSM8138257	choroid	Z20	open	M	Z20 open choroid chk224
Z08_occl_ret_c225	GSM8138258	retina	Z08	occluded	M	Z08 occluded retina chk225
Z08_occl_chor_c225	GSM8138259	choroid	Z08	occluded	M	Z08 occluded choroid chk225
Z08_open_ret_c225	GSM8138260	retina	Z08	open	M	Z08 open retina chk225
Z08_open_chor_c225	GSM8138261	choroid	Z08	open	M	Z08 open choroid chk225
Z08_occl_ret_c226	GSM8138262	retina	Z08	occluded	M	Z08 occluded retina chk226
Z08_occl_chor_c226	GSM8138263	choroid	Z08	occluded	M	Z08 occluded choroid chk226
Z08_open_ret_c226	GSM8138264	retina	Z08	open	M	Z08 open retina chk226
Z08_open_chor_c226	GSM8138265	choroid	Z08	open	M	Z08 open choroid chk226
Z08_occl_ret_c227	GSM8138266	retina	Z08	occluded	F	Z08 occluded retina chk227
Z08_occl_chor_c227	GSM8138267	choroid	Z08	occluded	F	Z08 occluded choroid chk227
Z08_open_ret_c227	GSM8138268	retina	Z08	open	F	Z08 open retina chk227
Z08_open_chor_c227	GSM8138269	choroid	Z08	open	F	Z08 open choroid chk227
Z08_occl_ret_c228	GSM8138270	retina	Z08	occluded	F	Z08 occluded retina chk228
Z08_occl_chor_c228	GSM8138271	choroid	Z08	occluded	F	Z08 occluded choroid chk228
Z08_open_ret_c228	GSM8138272	retina	Z08	open	F	Z08 open retina chk228
Z08_open_chor_c228	GSM8138273	choroid	Z08	open	F	Z08 open choroid chk228
Z08_occl_ret_c229	GSM8138274	retina	Z08	occluded	M	Z08 occluded retina chk229
Z08_occl_chor_c229	GSM8138275	choroid	Z08	occluded	M	Z08 occluded choroid chk229
Z08_open_ret_c229	GSM8138276	retina	Z08	open	M	Z08 open retina chk229
Z08_open_chor_c229	GSM8138277	choroid	Z08	open	M	Z08 open choroid chk229
Z08_occl_ret_c230	GSM8138278	retina	Z08	occluded	M	Z08 occluded retina chk230
Z08_occl_chor_c230	GSM8138279	choroid	Z08	occluded	M	Z08 occluded choroid chk230
Z08_open_ret_c230	GSM8138280	retina	Z08	open	M	Z08 open retina chk230
Z08_open_chor_c230	GSM8138281	choroid	Z08	open	M	Z08 open choroid chk230
Z12_occl_ret_c231	GSM8138282	retina	Z12	occluded	M	Z12 occluded retina chk231
Z12_occl_chor_c231	GSM8138283	choroid	Z12	occluded	M	Z12 occluded choroid chk231
Z12_open_ret_c231	GSM8138284	retina	Z12	open	M	Z12 open retina chk231
Z12_open_chor_c231	GSM8138285	choroid	Z12	open	M	Z12 open choroid chk231
Z12_occl_ret_c232	GSM8138286	retina	Z12	occluded	F	Z12 occluded retina chk232
Z12_occl_chor_c232	GSM8138287	choroid	Z12	occluded	F	Z12 occluded choroid chk232
Z12_open_ret_c232	GSM8138288	retina	Z12	open	F	Z12 open retina chk232
Z12_open_chor_c232	GSM8138289	choroid	Z12	open	F	Z12 open choroid chk232
Z12_occl_ret_c233	GSM8138290	retina	Z12	occluded	F	Z12 occluded retina chk233
Z12_occl_chor_c233	GSM8138291	choroid	Z12	occluded	F	Z12 occluded choroid chk233
Z12_open_ret_c233	GSM8138292	retina	Z12	open	F	Z12 open retina chk233
Z12_open_chor_c233	GSM8138293	choroid	Z12	open	F	Z12 open choroid chk233
Z12_occl_ret_c234	GSM8138294	retina	Z12	occluded	F	Z12 occluded retina chk234
Z12_occl_chor_c234	GSM8138295	choroid	Z12	occluded	F	Z12 occluded choroid chk234
Z12_open_ret_c234	GSM8138296	retina	Z12	open	F	Z12 open retina chk234
Z12_open_chor_c234	GSM8138297	choroid	Z12	open	F	Z12 open choroid chk234
Z12_occl_ret_c235	GSM8138298	retina	Z12	occluded	M	Z12 occluded retina chk235
Z12_occl_chor_c235	GSM8138299	choroid	Z12	occluded	M	Z12 occluded choroid chk235
Z12_open_ret_c235	GSM8138300	retina	Z12	open	M	Z12 open retina chk235
Z12_open_chor_c235	GSM8138301	choroid	Z12	open	M	Z12 open choroid chk235
Z12_occl_ret_c236	GSM8138302	retina	Z12	occluded	M	Z12 occluded retina chk236
Z12_occl_chor_c236	GSM8138303	choroid	Z12	occluded	M	Z12 occluded choroid chk236
Z12_open_ret_c236	GSM8138304	retina	Z12	open	M	Z12 open retina chk236
Z12_open_chor_c236	GSM8138305	choroid	Z12	open	M	Z12 open choroid chk236
