# Supplementary material for: Circadian Transcriptomic Dynamics Identify Transferable Retina–Choroid Expression Patterns in Myopia Development via Multistage Machine Learning
Source: Biology (Basel). 2026 May 29;15(11):849. doi: 10.3390/biology15110849 (PMC13256023; doi:10.3390/biology15110849)
Supplement: Supplementary file 1 [file biology-15-00849-s001.zip › Supplementary Data2_boruta_genes.xlsx]

## Sheet: Sheet2
#	Chicken Ensembl ID	Chicken Symbol	Chicken ENTREZ ID	Human Ensembl ID	Human Symbol	Human Gene Description
1	ENSGALG00000001035	NA	431047	ENSG00000166265	C11orf24	Chromosome 11 open reading frame 24
2	ENSGALG00000001362	CLK3	415295	ENSG00000171401	CLK3	CDC-like kinase 3
3	ENSGALG00000003758	MREG	424013	ENSG00000185960	MREG	Melanoregulin
4	ENSGALG00000003851	TRIT1	419678	ENSG00000134440	TRIT1	tRNA isopentenyltransferase 1
5	ENSGALG00000003880	STX10	424413	ENSG00000160211	STX10	Syntaxin 10
6	ENSGALG00000003928	LHX3	373940	ENSG00000148113	LHX3	LIM homeobox 3
7	ENSGALG00000004225	KDM2B	NA	ENSG00000103044	KDM2B	Lysine demethylase 2B
8	ENSGALG00000005146	PDP2	427550	ENSG00000166822	PDP2	Pyruvate dehydrogenase phosphatase catalytic subunit 2
9	ENSGALG00000005421	NA	NA	ENSG00000134824	FADS2	Fatty acid desaturase 2
10	ENSGALG00000006272	NA	100857430	ENSG00000130758	MMP28	Matrix metallopeptidase 28
11	ENSGALG00000006608	NA	770392	ENSG00000055609	KMT2C	Lysine methyltransferase 2C
12	ENSGALG00000007227	MSI1	NA	ENSG00000135069	MSI1	Musashi RNA binding protein 1
13	ENSGALG00000007771	FAM210B	428168	ENSG00000130638	FAM210B	Family with sequence similarity 210 member B
14	ENSGALG00000008691	SNX5	416718	ENSG00000114021	SNX5	Sorting nexin 5
15	ENSGALG00000008763	SSX2IP	424532	ENSG00000116277	SSX2IP	SSX2 interacting protein
16	ENSGALG00000008795	GPAM	423895	ENSG00000119927	GPAM	Glycerol-3-phosphate acyltransferase, mitochondrial
17	ENSGALG00000010783	CPSF2	423416	ENSG00000139160	CPSF2	Cleavage and polyadenylation specific factor 2
18	ENSGALG00000012425	FERMT2	423589	ENSG00000111424	FERMT2	Fermitin family member 2
19	ENSGALG00000013007	CACNA2D4	NA	ENSG00000151065	CACNA2D4	Calcium voltage-gated channel auxiliary subunit alpha2delta 4
20	ENSGALG00000013642	KAZN	NA	ENSG00000116667	KAZN	Kazrin, periplakin interacting protein
21	ENSGALG00000016017	SLC4A11	422943	ENSG00000161405	SLC4A11	Solute carrier family 4 member 11
22	ENSGALG00000016259	DYNLT3	418580	ENSG00000112335	DYNLT3	Dynein light chain Tctex-type 3
23	ENSGALG00000020505	KCNJ11	428846	ENSG00000187486	KCNJ11	Potassium inwardly rectifying channel subfamily J member 11
24	ENSGALG00000020922	C1orf21	424449	ENSG00000118503	C1orf21	Chromosome 1 open reading frame 21
25	ENSGALG00000023933	G0S2	419860	ENSG00000123609	G0S2	G0/G1 switch 2
26	ENSGALG00000025743	CDR2	416621	ENSG00000112643	CDR2	Cerebellar degeneration related protein 2
27	ENSGALG00000026443	RNF44	416224	ENSG00000139626	RNF44	Ring finger protein 44
28	ENSGALG00000027757	ARL4A	420589	ENSG00000106236	ARL4A	ADP ribosylation factor like GTPase 4A
29	ENSGALG00000031260	NA	NA	ENSG00000146938	HEY2	Hes related family bHLH transcription factor with YRPW motif 2
30	ENSGALG00000031301	TULP1	395321	ENSG00000112040	TULP1	TUB like protein 1
31	ENSGALG00000031518	NA	100857832	ENSG00000080644	CHRNA3	Cholinergic receptor nicotinic alpha 3 subunit
32	ENSGALG00000033630	LRP12	420267	ENSG00000147650	LRP12	LDL receptor related protein 12
33	ENSGALG00000034939	NA	NA	ENSG00000137409	CERS2	Ceramide synthase 2
34	ENSGALG00000036219	STK35	NA	ENSG00000160299	STK35	Serine/threonine kinase 35
35	ENSGALG00000036925	CADM3	772356	ENSG00000162706	CADM3	Cell adhesion molecule 3
36	ENSGALG00000036964	NA	NA	ENSG00000188467	SLC24A5	Solute carrier family 24 member 5
37	ENSGALG00000037067	EIF3E	420272	ENSG00000055533	EIF3E	Eukaryotic translation initiation factor 3 subunit E
38	ENSGALG00000038217	CD82	423172	ENSG00000085117	CD82	CD82 molecule
39	ENSGALG00000039541	SH3GLB2	417197	ENSG00000148116	SH3GLB2	SH3 domain containing GRB2 like endophilin B2
40	ENSGALG00000039648	NA	777441	ENSG00000163625	TRANK1	Tetratricopeptide repeat and ankyrin repeat containing 1
41	ENSGALG00000039826	CNGA3	NA	ENSG00000144191	CNGA3	Cyclic nucleotide gated channel subunit alpha 3
42	ENSGALG00000039983	EEPD1	420740	ENSG00000183313	EEPD1	Endonuclease/exonuclease/phosphatase family domain containing 1
43	ENSGALG00000040087	ZNF609	415331	ENSG00000138617	ZNF609	Zinc finger protein 609
44	ENSGALG00000040369	PFKFB3	418247	ENSG00000170571	PFKFB3	6-phosphofructo-2-kinase/fructose-2,6-biphosphatase 3
45	ENSGALG00000040418	DGAT2	421309	ENSG00000062282	DGAT2	Diacylglycerol O-acyltransferase 2
46	ENSGALG00000041433	MSL3	418641	ENSG00000155961	MSL3	MSL complex subunit 3
47	ENSGALG00000041775	ESRRB	771938	ENSG00000140232	ESRRB	Estrogen related receptor beta
48	ENSGALG00000041790	SAMD4A	423559	ENSG00000171241	SAMD4A	Sterile alpha motif domain containing 4A
49	ENSGALG00000042422	GLI1	396045	ENSG00000111087	GLI1	GLI family zinc finger 1
50	ENSGALG00000043329	NA	424931	ENSG00000160446	SLC25A44	Solute carrier family 25 member 44
51	ENSGALG00000043831	LRRC73	421454	ENSG00000213316	LRRC73	Leucine rich repeat containing 73
52	ENSGALG00000047043	NA	NA	ENSG00000182601	ANKRD22	Ankyrin repeat domain 22
53	ENSGALG00000052296	MEX3D	420082	ENSG00000125438	MEX3D	MEX3 RNA binding family member D
