# Supplementary material for: Circadian Transcriptomic Dynamics Identify Transferable Retina–Choroid Expression Patterns in Myopia Development via Multistage Machine Learning
Source: Biology (Basel). 2026 May 29;15(11):849. doi: 10.3390/biology15110849 (PMC13256023; doi:10.3390/biology15110849)
Supplement: Supplementary file 1 [file biology-15-00849-s001.zip › Supplementary Data3_res_go_chicken_terms.csv]

	go	cluster	parent	score	size	term	parentTerm	termUniqueness	termUniquenessWithinCluster	termDispensability
GO:0006886	GO:0006886	1	GO:0006886	1.38728520103901	684	intracellular protein transport	intracellular protein transport	0.84637037037037	0.293111111111111	0
GO:0043473	GO:0043473	2	GO:0043473	1.38306764695521	113	pigmentation	pigmentation	1	1	0
GO:0031124	GO:0031124	3	GO:0031124	1.34607724933588	40	mRNA 3'-end processing	mRNA 3'-end processing	0.835281481481482	0.448142857142857	0
GO:0000288	GO:0000288	4	GO:0000288	1.31211288529654	58	nuclear-transcribed mRNA catabolic process, deadenylation-dependent decay	nuclear-transcribed mRNA catabolic process, deadenylation-dependent decay	0.755940740740741	0.227166666666667	0
GO:0006641	GO:0006641	5	GO:0006641	1.28072552290851	110	triglyceride metabolic process	triglyceride metabolic process	0.869918518518519	0.3	0
GO:1905515	GO:1905515	6	GO:1905515	1.19879407088689	65	non-motile cilium assembly	non-motile cilium assembly	0.948081481481482	0.4106	0
GO:0060271	GO:0060271	6	GO:1905515	1.18140350187336	395	cilium assembly	non-motile cilium assembly	0.937659259259259	0.2943	0.821
GO:0061512	GO:0061512	1	GO:0006886	1.15208023753107	74	protein localization to cilium	intracellular protein transport	0.886748148148148	0.462777777777778	0.561
GO:0017148	GO:0017148	7	GO:0017148	1.15208023753107	213	negative regulation of translation	negative regulation of translation	0.792792592592593	0.396666666666667	0
GO:0061014	GO:0061014	3	GO:0031124	1.13059863251074	199	positive regulation of mRNA catabolic process	mRNA 3'-end processing	0.746155555555556	0.443571428571429	0.619
GO:1990573	GO:1990573	8	GO:1990573	1.13059863251074	46	potassium ion import across plasma membrane	potassium ion import across plasma membrane	0.8442	0.37228	0
GO:0006638	GO:0006638	5	GO:0006641	1.13059863251074	138	neutral lipid metabolic process	triglyceride metabolic process	0.869777777777778	0.354571428571429	0.971
GO:0006639	GO:0006639	5	GO:0006641	1.13059863251074	137	acylglycerol metabolic process	triglyceride metabolic process	0.866059259259259	0.282714285714286	0.972
GO:0050779	GO:0050779	4	GO:0000288	1.13059863251074	198	RNA destabilization	nuclear-transcribed mRNA catabolic process, deadenylation-dependent decay	0.761444444444444	0.18475	0.922
GO:0061157	GO:0061157	4	GO:0000288	1.13059863251074	194	mRNA destabilization	nuclear-transcribed mRNA catabolic process, deadenylation-dependent decay	0.735340740740741	0.178666666666667	0.923
GO:0007160	GO:0007160	9	GO:0007160	1.11020370061048	240	cell-matrix adhesion	cell-matrix adhesion	0.977214814814815	0.425	0
GO:0070727	GO:0070727	1	GO:0006886	1.09940714356815	2578	cellular macromolecule localization	intracellular protein transport	0.83937037037037	0.267444444444444	0.802
GO:0008104	GO:0008104	1	GO:0006886	1.09940714356815	2565	protein localization	intracellular protein transport	0.839407407407407	0.267222222222222	0.803
GO:0044782	GO:0044782	6	GO:1905515	1.09096382899778	425	cilium organization	non-motile cilium assembly	0.942777777777778	0.3658	0.806
GO:0007229	GO:0007229	10	GO:0007229	1.09079425898999	111	integrin-mediated signaling pathway	integrin-mediated signaling pathway	0.958792592592593	1	0
GO:0015031	GO:0015031	1	GO:0006886	1.08937933243495	1440	protein transport	intracellular protein transport	0.838496296296296	0.289222222222222	0.909
GO:0120031	GO:0120031	6	GO:1905515	1.08496206885146	594	plasma membrane bounded cell projection assembly	non-motile cilium assembly	0.940007407407407	0.3304	0.787
GO:0030031	GO:0030031	6	GO:1905515	1.06728812157562	607	cell projection assembly	non-motile cilium assembly	0.94002962962963	0.3312	0.785
GO:1903313	GO:1903313	3	GO:0031124	1.03765622653567	234	positive regulation of mRNA metabolic process	mRNA 3'-end processing	0.788651851851852	0.442571428571429	0.625
GO:0098657	GO:0098657	8	GO:1990573	1.0064196198558	943	import into cell	potassium ion import across plasma membrane	0.858014814814815	0.46688	0.742
GO:0019318	GO:0019318	11	GO:0019318	0.976364702502864	237	hexose metabolic process	hexose metabolic process	0.88142962962963	0.369333333333333	0
GO:0045184	GO:0045184	1	GO:0006886	0.954081309820656	1739	establishment of protein localization	intracellular protein transport	0.840274074074074	0.277777777777778	0.878
GO:0051649	GO:0051649	1	GO:0006886	0.93265503133682	2004	establishment of localization in cell	intracellular protein transport	0.837348148148148	0.333111111111111	0.817
GO:0099587	GO:0099587	8	GO:1990573	0.923408439776607	130	inorganic ion import across plasma membrane	potassium ion import across plasma membrane	0.852074074074074	0.43152	0.936
GO:0098659	GO:0098659	8	GO:1990573	0.923408439776607	130	inorganic cation import across plasma membrane	potassium ion import across plasma membrane	0.851903703703704	0.43032	0.936
GO:0031589	GO:0031589	9	GO:0007160	0.923408439776607	361	cell-substrate adhesion	cell-matrix adhesion	0.976533333333333	0.412666666666667	0.957
GO:0098739	GO:0098739	8	GO:1990573	0.911232320818406	209	import across plasma membrane	potassium ion import across plasma membrane	0.8476	0.42144	0.884
GO:0000956	GO:0000956	4	GO:0000288	0.911232320818406	124	nuclear-transcribed mRNA catabolic process	nuclear-transcribed mRNA catabolic process, deadenylation-dependent decay	0.767585185185185	0.259583333333333	0.933
GO:0005996	GO:0005996	11	GO:0019318	0.899431626729679	260	monosaccharide metabolic process	hexose metabolic process	0.880511111111111	0.367	0.99
GO:0031123	GO:0031123	3	GO:0031124	0.876873537808486	92	RNA 3'-end processing	mRNA 3'-end processing	0.84762962962963	0.539142857142857	0.934
GO:0006413	GO:0006413	7	GO:0017148	0.855584543656884	124	translational initiation	negative regulation of translation	0.855888888888889	0.494444444444444	0.72
GO:0061013	GO:0061013	3	GO:0031124	0.855584543656884	290	regulation of mRNA catabolic process	mRNA 3'-end processing	0.745140740740741	0.432285714285714	0.64
GO:0043487	GO:0043487	4	GO:0000288	0.855584543656884	287	regulation of RNA stability	nuclear-transcribed mRNA catabolic process, deadenylation-dependent decay	0.761377777777778	0.177333333333333	0.883
GO:0043488	GO:0043488	4	GO:0000288	0.855584543656884	274	regulation of mRNA stability	nuclear-transcribed mRNA catabolic process, deadenylation-dependent decay	0.734733333333333	0.172083333333333	0.887
GO:0051650	GO:0051650	12	GO:0051650	0.845375465092875	204	establishment of vesicle localization	establishment of vesicle localization	0.860955555555556	0.30175	0
GO:0051648	GO:0051648	12	GO:0051650	0.835437479437724	224	vesicle localization	establishment of vesicle localization	0.887555555555556	0.31075	0.991
GO:0008610	GO:0008610	5	GO:0006641	0.833648266951554	738	lipid biosynthetic process	triglyceride metabolic process	0.83497037037037	0.373	0.625
GO:0016485	GO:0016485	7	GO:0017148	0.825757499328875	227	protein processing	negative regulation of translation	0.854666666666667	0.519	0.401
GO:0006820	GO:0006820	8	GO:1990573	0.816323361383443	175	monoatomic anion transport	potassium ion import across plasma membrane	0.871807407407407	0.50492	0.549
GO:0006400	GO:0006400	3	GO:0031124	0.798148078001614	93	tRNA modification	mRNA 3'-end processing	0.833177777777778	0.455571428571429	0.536
GO:0071705	GO:0071705	8	GO:1990573	0.798093235138259	1926	nitrogen compound transport	potassium ion import across plasma membrane	0.856933333333333	0.51112	0.39
GO:0006417	GO:0006417	7	GO:0017148	0.780829801351962	451	regulation of translation	negative regulation of translation	0.796207407407407	0.379666666666667	0.926
GO:0016071	GO:0016071	3	GO:0031124	0.774095661767467	877	mRNA metabolic process	mRNA 3'-end processing	0.803711111111111	0.412214285714286	0.712
GO:0034765	GO:0034765	8	GO:1990573	0.75630505218375	345	regulation of monoatomic ion transmembrane transport	potassium ion import across plasma membrane	0.805962962962963	0.33748	0.631
GO:0006412	GO:0006412	7	GO:0017148	0.730140123357066	754	translation	negative regulation of translation	0.830555555555555	0.419444444444445	0.837
GO:0043269	GO:0043269	8	GO:1990573	0.72600517207632	472	regulation of monoatomic ion transport	potassium ion import across plasma membrane	0.826459259259259	0.40484	0.593
GO:0034762	GO:0034762	8	GO:1990573	0.69808796148246	478	regulation of transmembrane transport	potassium ion import across plasma membrane	0.817814814814815	0.41112	0.565
GO:0008033	GO:0008033	3	GO:0031124	0.691442127360228	135	tRNA processing	mRNA 3'-end processing	0.83682962962963	0.482642857142857	0.551
GO:0006402	GO:0006402	4	GO:0000288	0.691442127360228	357	mRNA catabolic process	nuclear-transcribed mRNA catabolic process, deadenylation-dependent decay	0.748303703703704	0.215083333333333	0.852
GO:0070925	GO:0070925	6	GO:1905515	0.689625055945304	1038	organelle assembly	non-motile cilium assembly	0.9496	0.4681	0.733
GO:0016192	GO:0016192	8	GO:1990573	0.682696669357997	1591	vesicle-mediated transport	potassium ion import across plasma membrane	0.847044444444444	0.48524	0.39
GO:0071805	GO:0071805	8	GO:1990573	0.678519384634018	216	potassium ion transmembrane transport	potassium ion import across plasma membrane	0.834911111111111	0.35724	0.868
GO:1903311	GO:1903311	3	GO:0031124	0.666062033457781	404	regulation of mRNA metabolic process	mRNA 3'-end processing	0.787518518518519	0.420857142857143	0.657
GO:0046907	GO:0046907	1	GO:0006886	0.662052928529148	1383	intracellular transport	intracellular protein transport	0.840607407407407	0.349222222222222	0.873
GO:0009896	GO:0009896	4	GO:0000288	0.648185469554325	641	positive regulation of catabolic process	nuclear-transcribed mRNA catabolic process, deadenylation-dependent decay	0.813466666666667	0.316166666666667	0.818
GO:0006401	GO:0006401	4	GO:0000288	0.631203265715935	415	RNA catabolic process	nuclear-transcribed mRNA catabolic process, deadenylation-dependent decay	0.799525925925926	0.213583333333333	0.83
GO:0045017	GO:0045017	5	GO:0006641	0.625727772687631	246	glycerolipid biosynthetic process	triglyceride metabolic process	0.847096296296296	0.319571428571429	0.801
GO:0008654	GO:0008654	13	GO:0008654	0.620340489553714	251	phospholipid biosynthetic process	phospholipid biosynthetic process	0.829	0.36125	0
GO:0009451	GO:0009451	3	GO:0031124	0.604683609746771	171	RNA modification	mRNA 3'-end processing	0.85082962962963	0.594857142857143	0.332
GO:0006813	GO:0006813	8	GO:1990573	0.599625367508525	245	potassium ion transport	potassium ion import across plasma membrane	0.858762962962963	0.44644	0.848
GO:0051656	GO:0051656	12	GO:0051650	0.599625367508525	487	establishment of organelle localization	establishment of vesicle localization	0.873303703703704	0.31175	0.915
GO:0051248	GO:0051248	7	GO:0017148	0.584903343558879	746	negative regulation of protein metabolic process	negative regulation of translation	0.799607407407407	0.451666666666667	0.875
GO:0006325	GO:0006325	6	GO:1905515	0.57544667732693	1436	chromatin organization	non-motile cilium assembly	0.961081481481481	0.6265	0.321
GO:0006470	GO:0006470	13	GO:0008654	0.570820356410549	95	protein dephosphorylation	phospholipid biosynthetic process	0.857859259259259	0.44125	0.541
GO:0010608	GO:0010608	14	GO:0010608	0.540191570031212	1107	post-transcriptional regulation of gene expression	post-transcriptional regulation of gene expression	0.803059259259259	0.5415	0
GO:0120036	GO:0120036	6	GO:1905515	0.535072571099793	1601	plasma membrane bounded cell projection organization	non-motile cilium assembly	0.940859259259259	0.3598	0.667
GO:0030030	GO:0030030	6	GO:1905515	0.532934487893465	1644	cell projection organization	non-motile cilium assembly	0.940888888888889	0.3605	0.664
GO:0050801	GO:0050801	15	GO:0050801	0.527927298020012	622	monoatomic ion homeostasis	monoatomic ion homeostasis	0.986644444444444	0.399	0
GO:0006399	GO:0006399	3	GO:0031124	0.520013206339584	203	tRNA metabolic process	mRNA 3'-end processing	0.848622222222222	0.548142857142857	0.338
GO:0006897	GO:0006897	8	GO:1990573	0.490267276815187	717	endocytosis	potassium ion import across plasma membrane	0.848888888888889	0.45844	0.723
GO:0007018	GO:0007018	16	GO:0007018	0.479832826267425	481	microtubule-based movement	microtubule-based movement	0.982474074074074	0.559	0
GO:0010629	GO:0010629	14	GO:0010608	0.469755986345825	1708	negative regulation of gene expression	post-transcriptional regulation of gene expression	0.78382962962963	0.3855	0.535
GO:0019637	GO:0019637	13	GO:0008654	0.464369495054969	1082	organophosphate metabolic process	phospholipid biosynthetic process	0.866385185185185	0.31475	0.821
GO:0051640	GO:0051640	12	GO:0051650	0.456842152028067	615	organelle localization	establishment of vesicle localization	0.876977777777778	0.31325	0.887
GO:0046486	GO:0046486	5	GO:0006641	0.456842152028067	395	glycerolipid metabolic process	triglyceride metabolic process	0.854355555555556	0.311	0.85
GO:0006811	GO:0006811	8	GO:1990573	0.450244513636318	1297	monoatomic ion transport	potassium ion import across plasma membrane	0.838088888888889	0.37792	0.662
GO:0034655	GO:0034655	4	GO:0000288	0.447524727153391	635	nucleobase-containing compound catabolic process	nuclear-transcribed mRNA catabolic process, deadenylation-dependent decay	0.807866666666667	0.24475	0.788
GO:0048193	GO:0048193	8	GO:1990573	0.429765444172917	306	Golgi vesicle transport	potassium ion import across plasma membrane	0.87302962962963	0.57012	0.336
GO:0016311	GO:0016311	13	GO:0008654	0.429765444172917	167	dephosphorylation	phospholipid biosynthetic process	0.890511111111111	0.416	0.569
GO:0006644	GO:0006644	13	GO:0008654	0.426912643075209	383	phospholipid metabolic process	phospholipid biosynthetic process	0.836251851851852	0.3465	0.936
GO:0006396	GO:0006396	3	GO:0031124	0.425123550903995	1465	RNA processing	mRNA 3'-end processing	0.804511111111111	0.454785714285714	0.662
GO:0009894	GO:0009894	4	GO:0000288	0.424089068806213	1139	regulation of catabolic process	nuclear-transcribed mRNA catabolic process, deadenylation-dependent decay	0.813540740740741	0.307833333333333	0.749
GO:0006629	GO:0006629	5	GO:0006641	0.420301347070658	1394	lipid metabolic process	triglyceride metabolic process	0.838266666666667	0.354	0.681
GO:0048878	GO:0048878	15	GO:0050801	0.410393049073539	1073	chemical homeostasis	monoatomic ion homeostasis	0.986251851851852	0.381333333333333	0.934
GO:0006397	GO:0006397	3	GO:0031124	0.392320604124905	526	mRNA processing	mRNA 3'-end processing	0.79302962962963	0.346214285714286	0.766
GO:0005975	GO:0005975	11	GO:0019318	0.380132189857833	576	carbohydrate metabolic process	hexose metabolic process	0.875525925925926	0.396333333333333	0.902
GO:0061024	GO:0061024	6	GO:1905515	0.36849511406154	829	membrane organization	non-motile cilium assembly	0.962607407407407	0.6404	0.31
GO:0051049	GO:0051049	8	GO:1990573	0.366230409542074	1670	regulation of transport	potassium ion import across plasma membrane	0.827296296296296	0.46152	0.384
GO:0042592	GO:0042592	15	GO:0050801	0.334537737834485	1772	homeostatic process	monoatomic ion homeostasis	0.986733333333333	0.403	0.869
GO:0051604	GO:0051604	7	GO:0017148	0.332565609641198	565	protein maturation	negative regulation of translation	0.843392592592593	0.517111111111111	0.436
GO:0032879	GO:0032879	8	GO:1990573	0.324838194454114	2084	regulation of localization	potassium ion import across plasma membrane	0.83397037037037	0.4968	0.351
GO:0033365	GO:0033365	1	GO:0006886	0.322945611576907	1014	protein localization to organelle	intracellular protein transport	0.854859259259259	0.319444444444444	0.719
GO:0006281	GO:0006281	17	GO:0006281	0.310116169463827	627	DNA repair	DNA repair	0.823140740740741	0.3845	0
GO:0090407	GO:0090407	13	GO:0008654	0.294627256169435	620	organophosphate biosynthetic process	phospholipid biosynthetic process	0.849859259259259	0.337	0.904
GO:0051254	GO:0051254	14	GO:0010608	0.286472884664828	1935	positive regulation of RNA metabolic process	post-transcriptional regulation of gene expression	0.775	0.4306	0.47
GO:0098662	GO:0098662	8	GO:1990573	0.280165839164958	878	inorganic cation transmembrane transport	potassium ion import across plasma membrane	0.83377037037037	0.39064	0.727
GO:0098655	GO:0098655	8	GO:1990573	0.26956522630165	899	monoatomic cation transmembrane transport	potassium ion import across plasma membrane	0.81822962962963	0.3074	0.724
GO:0045935	GO:0045935	14	GO:0010608	0.26809431313659	2138	positive regulation of nucleobase-containing compound metabolic process	post-transcriptional regulation of gene expression	0.782659259259259	0.4384	0.448
GO:0055085	GO:0055085	8	GO:1990573	0.260701405805895	1603	transmembrane transport	potassium ion import across plasma membrane	0.826014814814815	0.37276	0.643
GO:0098660	GO:0098660	8	GO:1990573	0.258086574476148	969	inorganic ion transmembrane transport	potassium ion import across plasma membrane	0.83237037037037	0.38648	0.715
GO:0006974	GO:0006974	17	GO:0006281	0.253946462872872	921	DNA damage response	DNA repair	0.967088888888889	0.3625	0.938
GO:0030182	GO:0030182	18	GO:0030182	0.253946462872872	1460	neuron differentiation	neuron differentiation	0.951414814814815	0.295857142857143	0
GO:0030001	GO:0030001	8	GO:1990573	0.252585552258066	903	metal ion transport	potassium ion import across plasma membrane	0.841681481481481	0.38744	0.705
GO:0048699	GO:0048699	18	GO:0030182	0.24592022521101	1538	generation of neurons	neuron differentiation	0.950814814814815	0.286714285714286	0.966
GO:0010558	GO:0010558	14	GO:0010608	0.244614370983403	2772	negative regulation of macromolecule biosynthetic process	post-transcriptional regulation of gene expression	0.779718518518518	0.3502	0.561
GO:0030154	GO:0030154	18	GO:0030182	0.242706493615757	4532	cell differentiation	neuron differentiation	0.953711111111111	0.381	0.746
GO:0048869	GO:0048869	18	GO:0030182	0.241842156500224	4534	cellular developmental process	neuron differentiation	0.953703703703704	0.380857142857143	0.745
GO:0009890	GO:0009890	14	GO:0010608	0.235716895237183	2844	negative regulation of biosynthetic process	post-transcriptional regulation of gene expression	0.790037037037037	0.3597	0.551
GO:0007155	GO:0007155	9	GO:0007160	0.223704734335839	1551	cell adhesion	cell-matrix adhesion	0.97582962962963	0.475666666666667	0.768
GO:0006259	GO:0006259	3	GO:0031124	0.22025166379703	1009	DNA metabolic process	mRNA 3'-end processing	0.831466666666667	0.603428571428571	0.354
GO:0034220	GO:0034220	8	GO:1990573	0.22025166379703	1067	monoatomic ion transmembrane transport	potassium ion import across plasma membrane	0.816222222222222	0.30268	0.703
GO:0022008	GO:0022008	18	GO:0030182	0.216864780490592	1794	neurogenesis	neuron differentiation	0.949992592592593	0.276857142857143	0.935
GO:0051246	GO:0051246	7	GO:0017148	0.210282634740804	1845	regulation of protein metabolic process	negative regulation of translation	0.79922962962963	0.424888888888889	0.754
GO:0006812	GO:0006812	8	GO:1990573	0.204984860086968	1090	monoatomic cation transport	potassium ion import across plasma membrane	0.840037037037037	0.38232	0.688
GO:0007017	GO:0007017	16	GO:0007018	0.202911678331287	1003	microtubule-based process	microtubule-based movement	0.981303703703704	0.559	0.882
GO:0010605	GO:0010605	14	GO:0010608	0.179024407788822	3168	negative regulation of macromolecule metabolic process	post-transcriptional regulation of gene expression	0.7922	0.3548	0.515
GO:0009892	GO:0009892	14	GO:0010608	0.166303276026916	3392	negative regulation of metabolic process	post-transcriptional regulation of gene expression	0.805881481481481	0.3641	0.487
GO:1901135	GO:1901135	19	GO:1901135	0.156886219341713	1017	carbohydrate derivative metabolic process	carbohydrate derivative metabolic process	0.896859259259259	1	0
GO:0033554	GO:0033554	17	GO:0006281	0.149509450177015	1905	cellular response to stress	DNA repair	0.966155555555556	0.367	0.846
GO:0009057	GO:0009057	4	GO:0000288	0.145971450981829	1565	macromolecule catabolic process	nuclear-transcribed mRNA catabolic process, deadenylation-dependent decay	0.822748148148148	0.303166666666667	0.689
GO:0007399	GO:0007399	18	GO:0030182	0.137212166175423	2639	nervous system development	neuron differentiation	0.967207407407407	0.367571428571429	0.845
GO:0010604	GO:0010604	14	GO:0010608	0.133372095117276	3374	positive regulation of macromolecule metabolic process	post-transcriptional regulation of gene expression	0.799955555555556	0.3951	0.522
GO:0065008	GO:0065008	20	GO:0065008	0.117522858040717	3098	regulation of biological quality	regulation of biological quality	0.950059259259259	1	0
GO:0009893	GO:0009893	14	GO:0010608	0.105661501202945	3685	positive regulation of metabolic process	post-transcriptional regulation of gene expression	0.813896296296296	0.4049	0.496
GO:0006508	GO:0006508	7	GO:0017148	0.0959689461237523	1552	proteolysis	negative regulation of translation	0.845696296296296	0.493333333333333	0.481
GO:0006468	GO:0006468	13	GO:0008654	0.0946649176080529	937	protein phosphorylation	phospholipid biosynthetic process	0.825251851851852	0.35975	0.667
GO:0016310	GO:0016310	13	GO:0008654	0.090454357448026	1028	phosphorylation	phospholipid biosynthetic process	0.871896296296296	0.3555	0.672
GO:0048731	GO:0048731	18	GO:0030182	0.077574136606293	4180	system development	neuron differentiation	0.969555555555556	0.412857142857143	0.692
GO:0006950	GO:0006950	17	GO:0006281	0.0669167725991753	4122	response to stress	DNA repair	0.982125925925926	0.452	0.678
