# Supplementary material for: Circadian Transcriptomic Dynamics Identify Transferable Retina–Choroid Expression Patterns in Myopia Development via Multistage Machine Learning
Source: Biology (Basel). 2026 May 29;15(11):849. doi: 10.3390/biology15110849 (PMC13256023; doi:10.3390/biology15110849)
Supplement: Supplementary file 1 [file biology-15-00849-s001.zip › Supplementary Data4_res_go_human_terms.csv]

	go	cluster	parent	score	size	term	parentTerm	termUniqueness	termUniquenessWithinCluster	termDispensability
GO:0045494	GO:0045494	2	GO:0045494	2.52284854160568	44	photoreceptor cell maintenance	photoreceptor cell maintenance	0.940544668587896	0.399448275862069	0
GO:0019432	GO:0019432	1	GO:0019432	2.52284854160568	44	triglyceride biosynthetic process	triglyceride biosynthetic process	0.939688760806916	0.34552380952381	0
GO:0046460	GO:0046460	1	GO:0019432	2.41698875815297	53	neutral lipid biosynthetic process	triglyceride biosynthetic process	0.941161383285303	0.399095238095238	0.983
GO:0046463	GO:0046463	1	GO:0019432	2.41698875815297	53	acylglycerol biosynthetic process	triglyceride biosynthetic process	0.938698847262248	0.337380952380952	0.983
GO:0001895	GO:0001895	2	GO:0045494	2.2391913320302	57	retina homeostasis	photoreceptor cell maintenance	0.939168587896254	0.385931034482759	0.978
GO:2000736	GO:2000736	3	GO:2000736	1.84748587425749	84	regulation of stem cell differentiation	regulation of stem cell differentiation	0.906755043227666	0.387666666666667	0
GO:0006641	GO:0006641	1	GO:0019432	1.81567143651078	110	triglyceride metabolic process	triglyceride biosynthetic process	0.940105187319885	0.339571428571429	0.932
GO:0061157	GO:0061157	4	GO:0061157	1.74145579895197	194	mRNA destabilization	mRNA destabilization	0.851108069164265	0.171333333333333	0
GO:0006402	GO:0006402	4	GO:0061157	1.7189144101457	357	mRNA catabolic process	mRNA destabilization	0.87542795389049	0.19925	0.926
GO:0050779	GO:0050779	4	GO:0061157	1.7136771852545	198	RNA destabilization	mRNA destabilization	0.859913544668588	0.180583333333333	0.997
GO:0061014	GO:0061014	5	GO:0061014	1.68687991907137	199	positive regulation of mRNA catabolic process	positive regulation of mRNA catabolic process	0.864377521613833	0.277428571428571	0
GO:0006639	GO:0006639	1	GO:0019432	1.66100111189688	137	acylglycerol metabolic process	triglyceride biosynthetic process	0.938537463976945	0.325666666666667	0.905
GO:0006638	GO:0006638	1	GO:0019432	1.64838809833195	138	neutral lipid metabolic process	triglyceride biosynthetic process	0.941407780979827	0.39752380952381	0.905
GO:0035383	GO:0035383	6	GO:0035383	1.62378167236397	100	thioester metabolic process	thioester metabolic process	0.961391930835735	0.372333333333333	0
GO:0006637	GO:0006637	6	GO:0035383	1.62378167236397	100	acyl-CoA metabolic process	thioester metabolic process	0.907674351585014	0.372333333333333	0.999
GO:0042147	GO:0042147	7	GO:0042147	1.59996057988323	102	retrograde transport, endosome to Golgi	retrograde transport, endosome to Golgi	0.922406340057637	0.464823529411765	0
GO:0034655	GO:0034655	4	GO:0061157	1.57561034808852	635	nucleobase-containing compound catabolic process	mRNA destabilization	0.916452449567723	0.234083333333333	0.861
GO:0006401	GO:0006401	4	GO:0061157	1.54865454117223	415	RNA catabolic process	mRNA destabilization	0.916298270893372	0.204416666666667	0.903
GO:1903313	GO:1903313	5	GO:0061014	1.53277524727868	234	positive regulation of mRNA metabolic process	positive regulation of mRNA catabolic process	0.888834293948127	0.279714285714286	0.988
GO:0032355	GO:0032355	9	GO:0032355	1.51167883244069	120	response to estradiol	response to estradiol	0.955515850144092	0.484147058823529	0
GO:0045727	GO:0045727	8	GO:0045727	1.51167883244069	140	positive regulation of translation	positive regulation of translation	0.898884726224784	0.3686	0
GO:0017148	GO:0017148	8	GO:0045727	1.51167883244069	213	negative regulation of translation	positive regulation of translation	0.903583573487032	0.3122	0.836
GO:0000956	GO:0000956	4	GO:0061157	1.48113691714705	124	nuclear-transcribed mRNA catabolic process	mRNA destabilization	0.884005763688761	0.2195	0.857
GO:0043116	GO:0043116	12	GO:0043116	1.45247486013698	20	negative regulation of vascular permeability	negative regulation of vascular permeability	0.929255043227666	0.4263	0
GO:0090646	GO:0090646	14	GO:0090646	1.45247486013698	13	mitochondrial tRNA processing	mitochondrial tRNA processing	0.943652737752161	0.395	0
GO:0006000	GO:0006000	11	GO:0006000	1.45247486013698	14	fructose metabolic process	fructose metabolic process	0.942298270893372	0.387571428571429	0
GO:0045217	GO:0045217	13	GO:0045217	1.45247486013698	19	cell-cell junction maintenance	cell-cell junction maintenance	0.959170028818444	0.382	0
GO:0001732	GO:0001732	10	GO:0001732	1.45247486013698	15	formation of cytoplasmic translation initiation complex	formation of cytoplasmic translation initiation complex	0.919066282420749	0.324428571428571	0
GO:0021984	GO:0021984	15	GO:0021984	1.41183252644025	16	adenohypophysis development	adenohypophysis development	0.925172910662824	0.50904347826087	0
GO:0021514	GO:0021514	15	GO:0021984	1.41183252644025	13	ventral spinal cord interneuron differentiation	adenohypophysis development	0.915092219020173	0.410565217391304	0.478
GO:2001224	GO:2001224	15	GO:0021984	1.37479393698114	18	positive regulation of neuron migration	adenohypophysis development	0.883976945244957	0.566478260869565	0.34
GO:2000291	GO:2000291	19	GO:2000291	1.37479393698114	25	regulation of myoblast proliferation	regulation of myoblast proliferation	0.956982708933718	0.503421052631579	0
GO:0006071	GO:0006071	16	GO:0006071	1.37479393698114	19	glycerol metabolic process	glycerol metabolic process	0.939157060518732	0.494448275862069	0
GO:0061101	GO:0061101	18	GO:0061101	1.37479393698114	18	neuroendocrine cell differentiation	neuroendocrine cell differentiation	0.910626801152738	0.491086956521739	0
GO:0046341	GO:0046341	1	GO:0019432	1.37479393698114	13	CDP-diacylglycerol metabolic process	triglyceride biosynthetic process	0.930822766570605	0.459190476190476	0.597
GO:0021516	GO:0021516	15	GO:0021984	1.37479393698114	20	dorsal spinal cord development	adenohypophysis development	0.928567723342939	0.457347826086957	0.489
GO:0021513	GO:0021513	15	GO:0021984	1.37479393698114	16	spinal cord dorsal/ventral patterning	adenohypophysis development	0.926471181556196	0.451782608695652	0.486
GO:0055091	GO:0055091	2	GO:0045494	1.37479393698114	17	phospholipid homeostasis	photoreceptor cell maintenance	0.974773775216138	0.445896551724138	0.452
GO:0016024	GO:0016024	1	GO:0019432	1.37479393698114	13	CDP-diacylglycerol biosynthetic process	triglyceride biosynthetic process	0.926910662824208	0.430238095238095	0.684
GO:0050962	GO:0050962	17	GO:0050962	1.37479393698114	23	detection of light stimulus involved in sensory perception	detection of light stimulus involved in sensory perception	0.927638328530259	0.263714285714286	0
GO:0050908	GO:0050908	17	GO:0050962	1.37479393698114	23	detection of light stimulus involved in visual perception	detection of light stimulus involved in sensory perception	0.927631123919308	0.263714285714286	1
GO:0055088	GO:0055088	2	GO:0045494	1.3704896419707	186	lipid homeostasis	photoreceptor cell maintenance	0.969720461095101	0.334413793103448	0.537
GO:0016482	GO:0016482	7	GO:0042147	1.35361597293165	141	cytosolic transport	retrograde transport, endosome to Golgi	0.925165706051873	0.489470588235294	0.973
GO:0019400	GO:0019400	16	GO:0006071	1.34078142198565	22	alditol metabolic process	glycerol metabolic process	0.938138328530259	0.486206896551724	0.985
GO:0006907	GO:0006907	20	GO:0006907	1.34078142198565	22	pinocytosis	pinocytosis	0.937802593659942	0.455	0
GO:0021511	GO:0021511	15	GO:0021984	1.34078142198565	18	spinal cord patterning	adenohypophysis development	0.926340057636888	0.448652173913043	0.489
GO:0045947	GO:0045947	10	GO:0001732	1.34078142198565	24	negative regulation of translational initiation	formation of cytoplasmic translation initiation complex	0.916407780979827	0.344428571428571	0.723
GO:0046006	GO:0046006	19	GO:2000291	1.28013155672587	44	regulation of activated T cell proliferation	regulation of myoblast proliferation	0.894845821325648	0.292315789473684	0.465
GO:0043488	GO:0043488	4	GO:0061157	1.26016154708722	274	regulation of mRNA stability	mRNA destabilization	0.862961095100865	0.171333333333333	0.961
GO:0008334	GO:0008334	5	GO:0061014	1.25285128308299	20	histone mRNA metabolic process	positive regulation of mRNA catabolic process	0.947239193083574	0.470714285714286	0.585
GO:0046628	GO:0046628	9	GO:0032355	1.25285128308299	24	positive regulation of insulin receptor signaling pathway	response to estradiol	0.895040345821326	0.443294117647059	0.483
GO:2000737	GO:2000737	3	GO:2000736	1.25285128308299	27	negative regulation of stem cell differentiation	regulation of stem cell differentiation	0.905577809798271	0.410666666666667	0.929
GO:0070328	GO:0070328	2	GO:0045494	1.25285128308299	44	triglyceride homeostasis	photoreceptor cell maintenance	0.972801152737752	0.401862068965517	0.481
GO:0050798	GO:0050798	19	GO:2000291	1.25285128308299	47	activated T cell proliferation	regulation of myoblast proliferation	0.919719020172911	0.310210526315789	0.434
GO:0035313	GO:0035313	18	GO:0061101	1.22727041361549	27	wound healing, spreading of epidermal cells	neuroendocrine cell differentiation	0.906848703170029	0.439869565217391	0.469
GO:0055090	GO:0055090	2	GO:0045494	1.22727041361549	45	acylglycerol homeostasis	photoreceptor cell maintenance	0.972595100864553	0.397310344827586	0.484
GO:0061013	GO:0061013	5	GO:0061014	1.21781932119998	290	regulation of mRNA catabolic process	positive regulation of mRNA catabolic process	0.876680115273775	0.270714285714286	0.959
GO:0010970	GO:0010970	7	GO:0042147	1.21101371745469	181	transport along microtubule	retrograde transport, endosome to Golgi	0.917204610951009	0.460294117647059	0.617
GO:0043487	GO:0043487	4	GO:0061157	1.20427653746854	287	regulation of RNA stability	mRNA destabilization	0.871829971181556	0.180083333333333	0.958
GO:0051450	GO:0051450	19	GO:2000291	1.20319451831017	34	myoblast proliferation	regulation of myoblast proliferation	0.980605187319885	0.513789473684211	0.976
GO:1900078	GO:1900078	9	GO:0032355	1.20319451831017	26	positive regulation of cellular response to insulin stimulus	response to estradiol	0.9040734870317	0.447705882352941	0.485
GO:0046835	GO:0046835	11	GO:0006000	1.20319451831017	24	carbohydrate phosphorylation	fructose metabolic process	0.939527377521614	0.433285714285714	0.56
GO:0045648	GO:0045648	2	GO:0045494	1.20319451831017	33	positive regulation of erythrocyte differentiation	photoreceptor cell maintenance	0.842507204610951	0.385655172413793	0.596
GO:0000963	GO:0000963	14	GO:0090646	1.20319451831017	23	mitochondrial RNA processing	mitochondrial tRNA processing	0.944364553314121	0.385333333333333	0.97
GO:0016071	GO:0016071	5	GO:0061014	1.1859004491098	877	mRNA metabolic process	positive regulation of mRNA catabolic process	0.926544668587896	0.287857142857143	0.818
GO:0035336	GO:0035336	1	GO:0019432	1.18046072991316	25	long-chain fatty-acyl-CoA metabolic process	triglyceride biosynthetic process	0.910887608069164	0.497571428571429	0.439
GO:0001764	GO:0001764	15	GO:0021984	1.15893479484548	191	neuron migration	adenohypophysis development	0.901991354466859	0.506869565217391	0.393
GO:0009749	GO:0009749	9	GO:0032355	1.15893479484548	208	response to glucose	response to estradiol	0.951082132564842	0.412823529411765	0.559
GO:0033198	GO:0033198	9	GO:0032355	1.15893126155581	33	response to ATP	response to estradiol	0.957582132564841	0.493647058823529	0.493
GO:0046471	GO:0046471	1	GO:0019432	1.15893126155581	39	phosphatidylglycerol metabolic process	triglyceride biosynthetic process	0.924946685878963	0.433714285714286	0.649
GO:0021522	GO:0021522	15	GO:0021984	1.15893126155581	29	spinal cord motor neuron differentiation	adenohypophysis development	0.910328530259366	0.380869565217391	0.502
GO:0000289	GO:0000289	4	GO:0061157	1.15893126155581	32	nuclear-transcribed mRNA poly(A) tail shortening	mRNA destabilization	0.868556195965418	0.233666666666667	0.876
GO:0042462	GO:0042462	15	GO:0021984	1.13848850760999	37	eye photoreceptor cell development	adenohypophysis development	0.898400576368876	0.520652173913043	0.355
GO:0071398	GO:0071398	9	GO:0032355	1.13848850760999	38	cellular response to fatty acid	response to estradiol	0.94763976945245	0.488823529411765	0.607
GO:0006654	GO:0006654	1	GO:0019432	1.13848850760999	35	phosphatidic acid biosynthetic process	triglyceride biosynthetic process	0.92128818443804	0.394619047619048	0.734
GO:0009746	GO:0009746	9	GO:0032355	1.13436019759585	213	response to hexose	response to estradiol	0.950935158501441	0.411235294117647	0.561
GO:0030705	GO:0030705	7	GO:0042147	1.12835842213441	207	cytoskeleton-dependent intracellular transport	retrograde transport, endosome to Golgi	0.921793948126801	0.457117647058824	0.621
GO:0034284	GO:0034284	9	GO:0032355	1.11651881315332	220	response to monosaccharide	response to estradiol	0.950850144092219	0.410352941176471	0.562
GO:0002067	GO:0002067	18	GO:0061101	1.10047191236443	36	glandular epithelial cell differentiation	neuroendocrine cell differentiation	0.932694524495677	0.479478260869565	0.813
GO:0043029	GO:0043029	2	GO:0045494	1.10047191236443	49	T cell homeostasis	photoreceptor cell maintenance	0.927955331412104	0.375172413793103	0.613
GO:0046473	GO:0046473	1	GO:0019432	1.08273390732524	39	phosphatidic acid metabolic process	triglyceride biosynthetic process	0.92492507204611	0.421666666666667	0.645
GO:0043114	GO:0043114	12	GO:0043116	1.08273390732524	50	regulation of vascular permeability	negative regulation of vascular permeability	0.924221902017291	0.3898	0.938
GO:0019318	GO:0019318	11	GO:0006000	1.07671446876189	237	hexose metabolic process	fructose metabolic process	0.928324207492795	0.264142857142857	0.797
GO:0033574	GO:0033574	9	GO:0032355	1.06575015927161	46	response to testosterone	response to estradiol	0.958435158501441	0.516441176470588	0.611
GO:0090505	GO:0090505	18	GO:0061101	1.06575015927161	42	epiboly involved in wound healing	neuroendocrine cell differentiation	0.911602305475504	0.424608695652174	0.481
GO:0044319	GO:0044319	18	GO:0061101	1.06575015927161	42	wound healing, spreading of cells	neuroendocrine cell differentiation	0.904113832853026	0.424608695652174	0.481
GO:0090504	GO:0090504	18	GO:0061101	1.06575015927161	43	epiboly	neuroendocrine cell differentiation	0.941670028818444	0.424086956521739	0.481
GO:0071392	GO:0071392	9	GO:0032355	1.04946145700343	38	cellular response to estradiol stimulus	response to estradiol	0.947668587896254	0.49	0.928
GO:0048871	GO:0048871	2	GO:0045494	1.04730642044548	833	multicellular organismal-level homeostasis	photoreceptor cell maintenance	0.926010086455331	0.274724137931034	0.756
GO:0009743	GO:0009743	9	GO:0032355	1.04447216722098	245	response to carbohydrate	response to estradiol	0.95057204610951	0.408205882352941	0.567
GO:0034331	GO:0034331	13	GO:0045217	1.01876490155457	52	cell junction maintenance	cell-cell junction maintenance	0.957159942363112	0.363	0.942
GO:0000184	GO:0000184	4	GO:0061157	1.01876490155457	45	nuclear-transcribed mRNA catabolic process, nonsense-mediated decay	mRNA destabilization	0.893028818443804	0.276	0.79
GO:0005996	GO:0005996	11	GO:0006000	1.00884098792558	260	monosaccharide metabolic process	fructose metabolic process	0.92785878962536	0.263857142857143	0.79
GO:0035337	GO:0035337	1	GO:0019432	1.00426842563615	41	fatty-acyl-CoA metabolic process	triglyceride biosynthetic process	0.907406340057637	0.480238095238095	0.455
GO:0042572	GO:0042572	16	GO:0006071	1.00426842563615	52	retinol metabolic process	glycerol metabolic process	0.887902017291066	0.477862068965517	0.669
GO:0060563	GO:0060563	18	GO:0061101	1.00426842563615	46	neuroepithelial cell differentiation	neuroendocrine cell differentiation	0.930559077809798	0.460434782608696	0.943
GO:0045646	GO:0045646	2	GO:0045494	1.00426842563615	46	regulation of erythrocyte differentiation	photoreceptor cell maintenance	0.851420749279539	0.367793103448276	0.612
GO:0010608	GO:0010608	8	GO:0045727	0.992580596112443	1107	post-transcriptional regulation of gene expression	positive regulation of translation	0.907020172910663	0.4282	0.77
GO:0002183	GO:0002183	10	GO:0001732	0.990288277070312	47	cytoplasmic translational initiation	formation of cytoplasmic translation initiation complex	0.948185878962536	0.274142857142857	0.921
GO:0045017	GO:0045017	1	GO:0019432	0.989366512511804	246	glycerolipid biosynthetic process	triglyceride biosynthetic process	0.932510086455331	0.330714285714286	0.852
GO:0060249	GO:0060249	2	GO:0045494	0.979857077592477	272	anatomical structure homeostasis	photoreceptor cell maintenance	0.932487031700288	0.324551724137931	0.87
GO:0001894	GO:0001894	2	GO:0045494	0.979857077592477	272	tissue homeostasis	photoreceptor cell maintenance	0.932487031700288	0.324551724137931	0.87
GO:0042461	GO:0042461	15	GO:0021984	0.976790563701695	52	photoreceptor cell development	adenohypophysis development	0.907587896253602	0.509695652173913	0.364
GO:0021983	GO:0021983	15	GO:0021984	0.963744622328323	42	pituitary gland development	adenohypophysis development	0.921031700288184	0.484869565217391	0.951
GO:2000648	GO:2000648	19	GO:2000291	0.963744622328323	56	positive regulation of stem cell proliferation	regulation of myoblast proliferation	0.938770893371758	0.442210526315789	0.472
GO:0005975	GO:0005975	11	GO:0006000	0.956007126644596	576	carbohydrate metabolic process	fructose metabolic process	0.944446685878963	0.284571428571429	0.707
GO:2001222	GO:2001222	15	GO:0021984	0.951122621124565	52	regulation of neuron migration	adenohypophysis development	0.889154178674352	0.540304347826087	0.361
GO:0021517	GO:0021517	15	GO:0021984	0.951122621124565	45	ventral spinal cord development	adenohypophysis development	0.923550432276657	0.416826086956522	0.518
GO:0001754	GO:0001754	15	GO:0021984	0.938899221432641	53	eye photoreceptor cell differentiation	adenohypophysis development	0.899028818443804	0.51004347826087	0.364
GO:0070542	GO:0070542	9	GO:0032355	0.938899221432641	60	response to fatty acid	response to estradiol	0.95735590778098	0.503882352941176	0.626
GO:0045776	GO:0045776	12	GO:0043116	0.938899221432641	52	negative regulation of blood pressure	negative regulation of vascular permeability	0.925066282420749	0.426	0.573
GO:0050766	GO:0050766	20	GO:0006907	0.938899221432641	73	positive regulation of phagocytosis	pinocytosis	0.85056916426513	0.280555555555556	0.599
GO:1903311	GO:1903311	5	GO:0061014	0.930077578404899	404	regulation of mRNA metabolic process	positive regulation of mRNA catabolic process	0.900838616714697	0.261142857142857	0.927
GO:0021515	GO:0021515	15	GO:0021984	0.927051288592095	50	cell differentiation in spinal cord	adenohypophysis development	0.909834293948127	0.411826086956522	0.524
GO:0035094	GO:0035094	9	GO:0032355	0.915557643514967	53	response to nicotine	response to estradiol	0.964671469740634	0.650676470588235	0.347
GO:0000288	GO:0000288	4	GO:0061157	0.915557643514967	58	nuclear-transcribed mRNA catabolic process, deadenylation-dependent decay	mRNA destabilization	0.861589337175793	0.195583333333333	0.923
GO:0048863	GO:0048863	3	GO:2000736	0.91296129157807	256	stem cell differentiation	regulation of stem cell differentiation	0.932255043227666	0.417666666666667	0.908
GO:0060612	GO:0060612	18	GO:0061101	0.89355702047474	61	adipose tissue development	neuroendocrine cell differentiation	0.944276657060519	0.53995652173913	0.406
GO:0009583	GO:0009583	17	GO:0050962	0.89355702047474	68	detection of light stimulus	detection of light stimulus involved in sensory perception	0.961563400576369	0.233	0.91
GO:0010718	GO:0010718	18	GO:0061101	0.883015671292018	60	positive regulation of epithelial to mesenchymal transition	neuroendocrine cell differentiation	0.862566282420749	0.480260869565217	0.41
GO:0003229	GO:0003229	18	GO:0061101	0.872759564605041	63	ventricular cardiac muscle tissue development	neuroendocrine cell differentiation	0.921968299711816	0.50695652173913	0.41
GO:0042102	GO:0042102	19	GO:2000291	0.872759564605041	105	positive regulation of T cell proliferation	regulation of myoblast proliferation	0.855112391930836	0.236526315789474	0.496
GO:0002011	GO:0002011	18	GO:0061101	0.853047669447926	65	morphogenesis of an epithelial sheet	neuroendocrine cell differentiation	0.940273775216138	0.415782608695652	0.493
GO:1901568	GO:1901568	1	GO:0019432	0.843566630326632	79	fatty acid derivative metabolic process	triglyceride biosynthetic process	0.94592939481268	0.476809523809524	0.477
GO:0046626	GO:0046626	9	GO:0032355	0.843566630326632	72	regulation of insulin receptor signaling pathway	response to estradiol	0.902919308357349	0.414588235294118	0.521
GO:0002260	GO:0002260	2	GO:0045494	0.843566630326632	81	lymphocyte homeostasis	photoreceptor cell maintenance	0.924890489913545	0.349551724137931	0.637
GO:0046530	GO:0046530	15	GO:0021984	0.825297671868997	70	photoreceptor cell differentiation	adenohypophysis development	0.908974063400576	0.500260869565217	0.373
GO:0001523	GO:0001523	1	GO:0019432	0.825297671868997	84	retinoid metabolic process	triglyceride biosynthetic process	0.943077809798271	0.443714285714286	0.491
GO:0006790	GO:0006790	6	GO:0035383	0.819734327743373	329	sulfur compound metabolic process	thioester metabolic process	0.957940922190202	0.410666666666667	0.884
GO:0016197	GO:0016197	7	GO:0042147	0.816165794961006	293	endosomal transport	retrograde transport, endosome to Golgi	0.915701729106628	0.441470588235294	0.905
GO:0016101	GO:0016101	1	GO:0019432	0.791259692289508	89	diterpenoid metabolic process	triglyceride biosynthetic process	0.942938040345821	0.442428571428571	0.492
GO:0050764	GO:0050764	20	GO:0006907	0.791259692289508	102	regulation of phagocytosis	pinocytosis	0.861341498559078	0.277222222222222	0.612
GO:1900076	GO:1900076	9	GO:0032355	0.783221202974847	77	regulation of cellular response to insulin stimulus	response to estradiol	0.912185878962536	0.409529411764706	0.523
GO:0043954	GO:0043954	13	GO:0045217	0.783221202974847	81	cellular component maintenance	cell-cell junction maintenance	0.962801152737752	0.373	0.912
GO:0006446	GO:0006446	10	GO:0001732	0.77535608130637	83	regulation of translational initiation	formation of cytoplasmic translation initiation complex	0.915776657060519	0.292142857142857	0.785
GO:0048872	GO:0048872	2	GO:0045494	0.76526706314694	339	homeostasis of number of cells	photoreceptor cell maintenance	0.929345821325648	0.286758620689655	0.707
GO:0006897	GO:0006897	20	GO:0006907	0.755940054498403	717	endocytosis	pinocytosis	0.916907780979827	0.294444444444444	0.712
GO:0006721	GO:0006721	1	GO:0019432	0.752735337332155	100	terpenoid metabolic process	triglyceride biosynthetic process	0.94236023054755	0.438047619047619	0.497
GO:0042632	GO:0042632	2	GO:0045494	0.752735337332155	111	cholesterol homeostasis	photoreceptor cell maintenance	0.971184438040346	0.366448275862069	0.51
GO:0055092	GO:0055092	2	GO:0045494	0.752735337332155	112	sterol homeostasis	photoreceptor cell maintenance	0.97114121037464	0.36548275862069	0.511
GO:0034308	GO:0034308	16	GO:0006071	0.738407703418428	103	primary alcohol metabolic process	glycerol metabolic process	0.940200288184438	0.449206896551724	0.703
GO:0006417	GO:0006417	8	GO:0045727	0.736906469010617	451	regulation of translation	positive regulation of translation	0.905693083573487	0.3146	0.892
GO:0006753	GO:0006753	16	GO:0006071	0.734204944381307	663	nucleoside phosphate metabolic process	glycerol metabolic process	0.899520172910663	0.256862068965517	0.5
GO:0055082	GO:0055082	2	GO:0045494	0.732073069609355	735	intracellular chemical homeostasis	photoreceptor cell maintenance	0.967596541786743	0.292827586206897	0.595
GO:0021536	GO:0021536	15	GO:0021984	0.731453613083638	81	diencephalon development	adenohypophysis development	0.918567723342939	0.465260869565217	0.903
GO:0032456	GO:0032456	7	GO:0042147	0.731453613083638	90	endocytic recycling	retrograde transport, endosome to Golgi	0.920495677233429	0.396823529411765	0.816
GO:0072091	GO:0072091	19	GO:2000291	0.724632827842103	96	regulation of stem cell proliferation	regulation of myoblast proliferation	0.952452449567723	0.442368421052632	0.488
GO:0072384	GO:0072384	7	GO:0042147	0.724632827842103	93	organelle transport along microtubule	retrograde transport, endosome to Golgi	0.916507204610951	0.391588235294118	0.578
GO:1905477	GO:1905477	7	GO:0042147	0.71794077661962	106	positive regulation of protein localization to membrane	retrograde transport, endosome to Golgi	0.87578530259366	0.499588235294118	0.413
GO:0006096	GO:0006096	16	GO:0006071	0.71794077661962	97	glycolytic process	glycerol metabolic process	0.88293083573487	0.184620689655172	0.637
GO:0055086	GO:0055086	16	GO:0006071	0.7050209466123	689	nucleobase-containing small molecule metabolic process	glycerol metabolic process	0.909082132564841	0.262862068965517	0.504
GO:0021510	GO:0021510	15	GO:0021984	0.704925729152341	100	spinal cord development	adenohypophysis development	0.919391930835735	0.395695652173913	0.544
GO:0050906	GO:0050906	17	GO:0050962	0.704925729152341	556	detection of stimulus involved in sensory perception	detection of light stimulus involved in sensory perception	0.919361671469741	0.278714285714286	0.773
GO:0046032	GO:0046032	16	GO:0006071	0.704925729152341	99	ADP catabolic process	glycerol metabolic process	0.892773775216138	0.259448275862069	0.431
GO:0006886	GO:0006886	7	GO:0042147	0.698948065479457	684	intracellular protein transport	retrograde transport, endosome to Golgi	0.903223342939481	0.436529411764706	0.672
GO:0051668	GO:0051668	7	GO:0042147	0.698948065479457	718	localization within membrane	retrograde transport, endosome to Golgi	0.918422190201729	0.434	0.491
GO:0009137	GO:0009137	16	GO:0006071	0.692376246141235	102	purine nucleoside diphosphate catabolic process	glycerol metabolic process	0.896553314121037	0.268620689655172	0.431
GO:0009181	GO:0009181	16	GO:0006071	0.692376246141235	102	purine ribonucleoside diphosphate catabolic process	glycerol metabolic process	0.896621037463977	0.268448275862069	0.431
GO:0046486	GO:0046486	1	GO:0019432	0.690041237682072	395	glycerolipid metabolic process	triglyceride biosynthetic process	0.933731988472623	0.33252380952381	0.785
GO:0009191	GO:0009191	16	GO:0006071	0.686266857882759	105	ribonucleoside diphosphate catabolic process	glycerol metabolic process	0.896462536023055	0.269103448275862	0.432
GO:0002065	GO:0002065	18	GO:0061101	0.674361809449597	116	columnar/cuboidal epithelial cell differentiation	neuroendocrine cell differentiation	0.92614265129683	0.432391304347826	0.882
GO:0001776	GO:0001776	2	GO:0045494	0.674361809449597	114	leukocyte homeostasis	photoreceptor cell maintenance	0.922853025936599	0.333655172413793	0.653
GO:0009134	GO:0009134	16	GO:0006071	0.674361809449597	108	nucleoside diphosphate catabolic process	glycerol metabolic process	0.896257925072046	0.268896551724138	0.433
GO:0046031	GO:0046031	16	GO:0006071	0.674361809449597	105	ADP metabolic process	glycerol metabolic process	0.906864553314121	0.260413793103448	0.432
GO:0050671	GO:0050671	19	GO:2000291	0.668559818933035	147	positive regulation of lymphocyte proliferation	regulation of myoblast proliferation	0.869876080691643	0.225210526315789	0.51
GO:0032946	GO:0032946	19	GO:2000291	0.65724212381921	150	positive regulation of mononuclear cell proliferation	regulation of myoblast proliferation	0.928494236311239	0.225368421052632	0.51
GO:0019751	GO:0019751	16	GO:0006071	0.651720890615281	108	polyol metabolic process	glycerol metabolic process	0.939370317002882	0.438827586206897	0.872
GO:0006720	GO:0006720	1	GO:0019432	0.651720890615281	122	isoprenoid metabolic process	triglyceride biosynthetic process	0.941655619596542	0.43352380952381	0.504
GO:0045807	GO:0045807	20	GO:0006907	0.651720890615281	159	positive regulation of endocytosis	pinocytosis	0.842538904899135	0.284111111111111	0.629
GO:0010717	GO:0010717	18	GO:0061101	0.640940705054452	126	regulation of epithelial to mesenchymal transition	neuroendocrine cell differentiation	0.89014121037464	0.455347826086957	0.428
GO:0019725	GO:0019725	2	GO:0045494	0.623556807475619	840	cellular homeostasis	photoreceptor cell maintenance	0.968693083573487	0.318965517241379	0.602
GO:0006090	GO:0006090	16	GO:0006071	0.620363502918214	127	pyruvate metabolic process	glycerol metabolic process	0.939791066282421	0.462793103448276	0.44
GO:0009135	GO:0009135	16	GO:0006071	0.620363502918214	117	purine nucleoside diphosphate metabolic process	glycerol metabolic process	0.910780979827089	0.266724137931034	0.434
GO:0009179	GO:0009179	16	GO:0006071	0.620363502918214	117	purine ribonucleoside diphosphate metabolic process	glycerol metabolic process	0.910896253602306	0.266620689655172	0.434
GO:0006413	GO:0006413	10	GO:0001732	0.615411374536953	124	translational initiation	formation of cytoplasmic translation initiation complex	0.943224783861671	0.274571428571429	0.823
GO:0072089	GO:0072089	19	GO:2000291	0.610532113764061	128	stem cell proliferation	regulation of myoblast proliferation	0.978110951008646	0.448368421052632	0.468
GO:0070665	GO:0070665	19	GO:2000291	0.610532113764061	168	positive regulation of leukocyte proliferation	regulation of myoblast proliferation	0.928170028818444	0.227473684210526	0.514
GO:0042129	GO:0042129	19	GO:2000291	0.610532113764061	184	regulation of T cell proliferation	regulation of myoblast proliferation	0.881452449567723	0.220105263157895	0.517
GO:0046683	GO:0046683	9	GO:0032355	0.596313220241501	135	response to organophosphorus	response to estradiol	0.961353025936599	0.609911764705882	0.371
GO:0071333	GO:0071333	9	GO:0032355	0.591707451445386	150	cellular response to glucose stimulus	response to estradiol	0.911146974063401	0.393617647058824	0.546
GO:0009185	GO:0009185	16	GO:0006071	0.587165887912134	128	ribonucleoside diphosphate metabolic process	glycerol metabolic process	0.910391930835735	0.265068965517241	0.436
GO:0009581	GO:0009581	17	GO:0050962	0.587165887912134	145	detection of external stimulus	detection of light stimulus involved in sensory perception	0.966828530259366	0.256571428571429	0.862
GO:0009582	GO:0009582	17	GO:0050962	0.582686982340428	147	detection of abiotic stimulus	detection of light stimulus involved in sensory perception	0.961708933717579	0.256714285714286	0.861
GO:0071331	GO:0071331	9	GO:0032355	0.57826924236254	153	cellular response to hexose stimulus	response to estradiol	0.939955331412104	0.392823529411765	0.547
GO:0071326	GO:0071326	9	GO:0032355	0.573911227974219	155	cellular response to monosaccharide stimulus	response to estradiol	0.939920749279539	0.392647058823529	0.547
GO:0009132	GO:0009132	16	GO:0006071	0.573911227974219	134	nucleoside diphosphate metabolic process	glycerol metabolic process	0.909958213256484	0.263172413793103	0.439
GO:0030218	GO:0030218	2	GO:0045494	0.552970011349112	138	erythrocyte differentiation	photoreceptor cell maintenance	0.873269452449568	0.317689655172414	0.663
GO:0071322	GO:0071322	9	GO:0032355	0.548942754323091	165	cellular response to carbohydrate stimulus	response to estradiol	0.939759365994236	0.392088235294118	0.549
GO:0014074	GO:0014074	9	GO:0032355	0.544966421938012	150	response to purine-containing compound	response to estradiol	0.957190201729107	0.528352941176471	0.374
GO:0001678	GO:0001678	2	GO:0045494	0.53716217496763	172	intracellular glucose homeostasis	photoreceptor cell maintenance	0.970729106628242	0.368586206896552	0.521
GO:0042098	GO:0042098	19	GO:2000291	0.53716217496763	217	T cell proliferation	regulation of myoblast proliferation	0.908510086455331	0.231894736842105	0.487
GO:0034101	GO:0034101	2	GO:0045494	0.525811398183561	149	erythrocyte homeostasis	photoreceptor cell maintenance	0.920665706051873	0.315103448275862	0.666
GO:0016052	GO:0016052	11	GO:0006000	0.514864286396808	179	carbohydrate catabolic process	fructose metabolic process	0.934440922190202	0.341857142857143	0.648
GO:0006006	GO:0006006	11	GO:0006000	0.500855149719981	193	glucose metabolic process	fructose metabolic process	0.929605187319885	0.274714285714286	0.785
GO:0002181	GO:0002181	10	GO:0001732	0.494087723999184	169	cytoplasmic translation	formation of cytoplasmic translation initiation complex	0.943332853025937	0.347142857142857	0.811
GO:0008286	GO:0008286	9	GO:0032355	0.490760687005682	176	insulin receptor signaling pathway	response to estradiol	0.901298270893372	0.378117647058824	0.557
GO:0098876	GO:0098876	7	GO:0042147	0.487470494826751	158	vesicle-mediated transport to the plasma membrane	retrograde transport, endosome to Golgi	0.920347262247839	0.469058823529412	0.551
GO:0050670	GO:0050670	19	GO:2000291	0.487470494826751	243	regulation of lymphocyte proliferation	regulation of myoblast proliferation	0.879951008645533	0.212105263157895	0.529
GO:0071356	GO:0071356	9	GO:0032355	0.484216467270517	219	cellular response to tumor necrosis factor	response to estradiol	0.958871757925072	0.575205882352941	0.385
GO:0009896	GO:0009896	4	GO:0061157	0.481826645813453	641	positive regulation of catabolic process	mRNA destabilization	0.889299711815562	0.344666666666667	0.892
GO:0008217	GO:0008217	12	GO:0043116	0.477814276924602	194	regulation of blood pressure	negative regulation of vascular permeability	0.915659942363112	0.362	0.634
GO:0008015	GO:0008015	12	GO:0043116	0.474877034425454	540	blood circulation	negative regulation of vascular permeability	0.946109510086455	0.3141	0.701
GO:0032944	GO:0032944	19	GO:2000291	0.474664843459236	248	regulation of mononuclear cell proliferation	regulation of myoblast proliferation	0.942902017291066	0.212105263157895	0.53
GO:0001837	GO:0001837	18	GO:0061101	0.471549032027077	192	epithelial to mesenchymal transition	neuroendocrine cell differentiation	0.919010086455331	0.436739130434783	0.444
GO:0140053	GO:0140053	14	GO:0090646	0.471549032027077	176	mitochondrial gene expression	mitochondrial tRNA processing	0.953484149855908	0.427	0.845
GO:1905475	GO:1905475	7	GO:0042147	0.4654159138904	197	regulation of protein localization to membrane	retrograde transport, endosome to Golgi	0.884910662824207	0.477	0.432
GO:0034612	GO:0034612	9	GO:0032355	0.45645403749942	241	response to tumor necrosis factor	response to estradiol	0.958561959654179	0.5725	0.388
GO:0002262	GO:0002262	2	GO:0045494	0.447764741579132	183	myeloid cell homeostasis	photoreceptor cell maintenance	0.919479827089337	0.306655172413793	0.677
GO:0070663	GO:0070663	19	GO:2000291	0.44211664479821	273	regulation of leukocyte proliferation	regulation of myoblast proliferation	0.942756484149856	0.214894736842105	0.533
GO:0071396	GO:0071396	9	GO:0032355	0.437201640233345	629	cellular response to lipid	response to estradiol	0.939557636887608	0.471382352941176	0.755
GO:0007601	GO:0007601	12	GO:0043116	0.436579975588416	222	visual perception	negative regulation of vascular permeability	0.951853025936599	0.4436	0.448
GO:0050953	GO:0050953	12	GO:0043116	0.428476157249321	226	sensory perception of light stimulus	negative regulation of vascular permeability	0.951739193083573	0.4424	0.449
GO:0051606	GO:0051606	17	GO:0050962	0.425826846774124	684	detection of stimulus	detection of light stimulus involved in sensory perception	0.965040345821326	0.277285714285714	0.748
GO:0072657	GO:0072657	7	GO:0042147	0.420457921555886	620	protein localization to membrane	retrograde transport, endosome to Golgi	0.911152737752161	0.431117647058823	0.484
GO:0032787	GO:0032787	16	GO:0006071	0.420457921555886	631	monocarboxylic acid metabolic process	glycerol metabolic process	0.930223342939481	0.38751724137931	0.501
GO:0006909	GO:0006909	20	GO:0006907	0.410449042359899	238	phagocytosis	pinocytosis	0.924128242074928	0.311666666666667	0.654
GO:0046034	GO:0046034	16	GO:0006071	0.407968968648211	230	ATP metabolic process	glycerol metabolic process	0.904151296829971	0.286	0.454
GO:0051650	GO:0051650	7	GO:0042147	0.405511641869133	204	establishment of vesicle localization	retrograde transport, endosome to Golgi	0.918252161383285	0.410941176470588	0.55
GO:0046651	GO:0046651	19	GO:2000291	0.403076727810666	300	lymphocyte proliferation	regulation of myoblast proliferation	0.9075	0.222157894736842	0.5
GO:0051640	GO:0051640	7	GO:0042147	0.397438975295151	615	organelle localization	retrograde transport, endosome to Golgi	0.931221902017291	0.536647058823529	0.335
GO:0003013	GO:0003013	12	GO:0043116	0.396050130967249	624	circulatory system process	negative regulation of vascular permeability	0.945708933717579	0.3158	0.69
GO:0051248	GO:0051248	8	GO:0045727	0.390551141037608	746	negative regulation of protein metabolic process	positive regulation of translation	0.902544668587896	0.462	0.659
GO:1901654	GO:1901654	9	GO:0032355	0.388920075066867	225	response to ketone	response to estradiol	0.954050432276657	0.478352941176471	0.565
GO:0032943	GO:0032943	19	GO:2000291	0.388920075066867	308	mononuclear cell proliferation	regulation of myoblast proliferation	0.97135590778098	0.222315789473684	0.501
GO:0048738	GO:0048738	18	GO:0061101	0.384366448187207	251	cardiac muscle tissue development	neuroendocrine cell differentiation	0.91157204610951	0.446217391304348	0.456
GO:0021953	GO:0021953	15	GO:0021984	0.384366448187207	215	central nervous system neuron differentiation	adenohypophysis development	0.899481268011527	0.408260869565217	0.573
GO:0042593	GO:0042593	2	GO:0045494	0.384366448187207	268	glucose homeostasis	photoreceptor cell maintenance	0.97035734870317	0.35951724137931	0.538
GO:0033500	GO:0033500	2	GO:0045494	0.382119330573976	269	carbohydrate homeostasis	photoreceptor cell maintenance	0.970350144092219	0.359379310344828	0.538
GO:0051648	GO:0051648	7	GO:0042147	0.375493527965974	224	vesicle localization	retrograde transport, endosome to Golgi	0.935600864553314	0.563352941176471	0.307
GO:0009205	GO:0009205	16	GO:0006071	0.371170030240356	254	purine ribonucleoside triphosphate metabolic process	glycerol metabolic process	0.908528818443804	0.29648275862069	0.456
GO:0006412	GO:0006412	10	GO:0001732	0.365611063262011	754	translation	formation of cytoplasmic translation initiation complex	0.935881844380403	0.349714285714286	0.666
GO:0009144	GO:0009144	16	GO:0006071	0.360674950758668	261	purine nucleoside triphosphate metabolic process	glycerol metabolic process	0.908384726224784	0.295793103448276	0.457
GO:0009199	GO:0009199	16	GO:0006071	0.35862784753512	261	ribonucleoside triphosphate metabolic process	glycerol metabolic process	0.90792939481268	0.293241379310345	0.459
GO:0030100	GO:0030100	20	GO:0006907	0.35862784753512	309	regulation of endocytosis	pinocytosis	0.848963976945245	0.259666666666667	0.661
GO:0032869	GO:0032869	9	GO:0032355	0.352586396457857	260	cellular response to insulin stimulus	response to estradiol	0.932770893371758	0.361235294117647	0.575
GO:0070661	GO:0070661	19	GO:2000291	0.352586396457857	344	leukocyte proliferation	regulation of myoblast proliferation	0.971361671469741	0.225157894736842	0.505
GO:0010001	GO:0010001	15	GO:0021984	0.340934368469109	259	glial cell differentiation	adenohypophysis development	0.902122478386167	0.518173913043478	0.407
GO:0009141	GO:0009141	16	GO:0006071	0.339045939097197	277	nucleoside triphosphate metabolic process	glycerol metabolic process	0.907377521613833	0.29	0.462
GO:0048762	GO:0048762	18	GO:0061101	0.33346881129125	275	mesenchymal cell differentiation	neuroendocrine cell differentiation	0.916582132564842	0.425347826086957	0.456
GO:0003018	GO:0003018	12	GO:0043116	0.3280202740189	278	vascular process in circulatory system	negative regulation of vascular permeability	0.950448126801153	0.3395	0.802
GO:0008610	GO:0008610	1	GO:0019432	0.312404305405856	738	lipid biosynthetic process	triglyceride biosynthetic process	0.929295389048991	0.376904761904762	0.735
GO:0061448	GO:0061448	18	GO:0061101	0.299369353693712	291	connective tissue development	neuroendocrine cell differentiation	0.941151296829971	0.476608695652174	0.457
GO:0032868	GO:0032868	9	GO:0032355	0.287065673604972	324	response to insulin	response to estradiol	0.944402017291066	0.3795	0.584
GO:0060485	GO:0060485	18	GO:0061101	0.276851518031241	342	mesenchyme development	neuroendocrine cell differentiation	0.932978386167147	0.418434782608696	0.466
GO:0048193	GO:0048193	20	GO:0006907	0.272622147924111	306	Golgi vesicle transport	pinocytosis	0.925674351585014	0.455666666666667	0.513
GO:0042063	GO:0042063	15	GO:0021984	0.269849989884252	348	gliogenesis	adenohypophysis development	0.899126801152738	0.505652173913044	0.418
GO:0006066	GO:0006066	16	GO:0006071	0.253971043620347	368	alcohol metabolic process	glycerol metabolic process	0.933622478386167	0.395551724137931	0.772
GO:0006631	GO:0006631	16	GO:0006071	0.248949287330156	413	fatty acid metabolic process	glycerol metabolic process	0.914044668587896	0.407103448275862	0.487
GO:0071375	GO:0071375	9	GO:0032355	0.246486459485349	369	cellular response to peptide hormone stimulus	response to estradiol	0.931302593659942	0.353735294117647	0.592
GO:0009410	GO:0009410	9	GO:0032355	0.220276811959255	453	response to xenobiotic stimulus	response to estradiol	0.95849711815562	0.591352941176471	0.405
GO:0014706	GO:0014706	18	GO:0061101	0.218167519802304	423	striated muscle tissue development	neuroendocrine cell differentiation	0.938063400576369	0.429478260869565	0.471
GO:0006397	GO:0006397	5	GO:0061014	0.210980225187997	526	mRNA processing	positive regulation of mRNA catabolic process	0.923474063400576	0.313857142857143	0.781
GO:0006163	GO:0006163	16	GO:0006071	0.208980832167458	448	purine nucleotide metabolic process	glycerol metabolic process	0.900342939481268	0.274931034482759	0.481
GO:0060537	GO:0060537	18	GO:0061101	0.20026711559744	446	muscle tissue development	neuroendocrine cell differentiation	0.937798270893372	0.427913043478261	0.473
GO:0030900	GO:0030900	15	GO:0021984	0.196537486538835	413	forebrain development	adenohypophysis development	0.90699855907781	0.418130434782609	0.76
GO:0051656	GO:0051656	7	GO:0042147	0.180760666263118	487	establishment of organelle localization	retrograde transport, endosome to Golgi	0.929177233429395	0.528411764705882	0.353
GO:0030003	GO:0030003	2	GO:0045494	0.17992974034694	529	intracellular monoatomic cation homeostasis	photoreceptor cell maintenance	0.967896253602305	0.298620689655172	0.583
GO:0007600	GO:0007600	12	GO:0043116	0.179103376234481	1009	sensory perception	negative regulation of vascular permeability	0.946089337175792	0.4029	0.502
GO:0006873	GO:0006873	2	GO:0045494	0.175842877010192	538	intracellular monoatomic ion homeostasis	photoreceptor cell maintenance	0.967865994236311	0.297965517241379	0.584
GO:0060627	GO:0060627	20	GO:0006907	0.17423914838543	547	regulation of vesicle-mediated transport	pinocytosis	0.879971181556196	0.327888888888889	0.525
GO:0009117	GO:0009117	16	GO:0006071	0.171865996076309	508	nucleotide metabolic process	glycerol metabolic process	0.901079250720461	0.26648275862069	0.489
GO:0043434	GO:0043434	9	GO:0032355	0.169531036789214	494	response to peptide hormone	response to estradiol	0.94293227665706	0.369823529411765	0.605
GO:0002009	GO:0002009	18	GO:0061101	0.163485146453198	505	morphogenesis of an epithelium	neuroendocrine cell differentiation	0.929917867435158	0.367347826086956	0.581
GO:0055080	GO:0055080	2	GO:0045494	0.146803426505591	612	monoatomic cation homeostasis	photoreceptor cell maintenance	0.96813976945245	0.302586206896552	0.59
GO:0050801	GO:0050801	2	GO:0045494	0.142946281395625	622	monoatomic ion homeostasis	photoreceptor cell maintenance	0.968061959654179	0.300896551724138	0.592
GO:0048729	GO:0048729	18	GO:0061101	0.120511237210843	623	tissue morphogenesis	neuroendocrine cell differentiation	0.92935878962536	0.388	0.491
GO:0030855	GO:0030855	18	GO:0061101	0.113934587609844	763	epithelial cell differentiation	neuroendocrine cell differentiation	0.914680115273775	0.381913043478261	0.713
GO:1901699	GO:1901699	9	GO:0032355	0.101506784566899	704	cellular response to nitrogen compound	response to estradiol	0.936523054755043	0.419941176470588	0.428
GO:0071345	GO:0071345	9	GO:0032355	0.0932583911557047	922	cellular response to cytokine stimulus	response to estradiol	0.952768011527378	0.520176470588235	0.444
GO:0007420	GO:0007420	15	GO:0021984	0.0839525649033975	749	brain development	adenohypophysis development	0.902361671469741	0.404304347826087	0.7
GO:0034097	GO:0034097	9	GO:0032355	0.0762659879455388	1016	response to cytokine	response to estradiol	0.952223342939481	0.515352941176471	0.449
