# Supplementary material for: Circadian Transcriptomic Dynamics Identify Transferable Retina–Choroid Expression Patterns in Myopia Development via Multistage Machine Learning
Source: Biology (Basel). 2026 May 29;15(11):849. doi: 10.3390/biology15110849 (PMC13256023; doi:10.3390/biology15110849)
Supplement: Supplementary file 1 [file biology-15-00849-s001.zip › Supplementary Data7_Control_and_Sensitivity_Analyses.xlsx]

## Sheet: Summary
Supplementary Data 7. Control and sensitivity analyses for ZT8/12 classification
Control	Main result	Interpretation
7.1 Time-label permutation	Observed AUC = 1.000; shuffled-label mean AUC = 0.637 ± 0.034; corrected empirical p = 0.0099	Performance depends on true ZT8/12 label structure, not arbitrary label assignment.
7.2 Random 53-gene sets	Mean AUC = 0.997 ± 0.003; range = 0.983–1.000	High random-gene performance indicates a broad transcriptome-wide temporal state, not uniqueness of the 53 genes.
7.3 Housekeeping/reference genes	6 overlapping genes; 5/6 were significantly associated with Zeitgeber time (FDR < 0.05).	These genes were not suitable stable negative controls in this circadian dataset.
7.4 Single-time-point sensitivity	ZT8-only, ZT12-only, and combined ZT8/12 all showed high performance; ZT8/12 was most stable across metrics.	Supports using ZT8/12 as a combined biologically motivated mid-to-late light-phase window.
7.5 Non-circadian 53-gene sets	Mean AUC = 0.667 ± 0.080; mean MCC = 0.048 ± 0.256	Weakly time-associated genes performed lower and more variably, supporting dependence on time-associated expression structure.
conclusion	The 53 Boruta-selected genes were selected in 50/50 repeated Boruta runs and should be interpreted as a stable representative subset of a broader ZT8/12-associated transcriptomic state, not as exclusive or causal markers.

## Sheet: 7.1 Permutation
Control	Observed_AUC	Control_Mean_AUC	Control_SD_AUC	Empirical_p
time_label_permutation	1	0.636722	0.0338102	0.0099

## Sheet: 7.2 Random53
Set	AUC
1	1
2	1
3	0.997222
4	0.997222
5	0.998611
6	0.998611
7	1
8	0.997222
9	0.993056
10	1
11	0.995833
12	0.995833
13	0.994444
14	0.995833
15	1
16	1
17	1
18	0.993056
19	1
20	0.997222
21	0.997222
22	0.999306
23	1
24	0.995833
25	0.994444
26	1
27	0.991667
28	0.99375
29	0.997222
30	0.995833
31	0.997222
32	0.998611
33	0.997222
34	0.995833
35	0.998611
36	0.995833
37	1
38	0.998611
39	1
40	0.995833
41	0.991667
42	0.997222
43	0.998611
44	1
45	1
46	1
47	0.991667
48	0.998611
49	0.993056
50	0.994444
51	0.997222
52	0.997222
53	0.994444
54	0.998611
55	0.998611
56	0.997222
57	0.995833
58	0.997222
59	0.99375
60	0.997222
61	0.995833
62	0.994444
63	0.992361
64	0.998611
65	0.998611
66	0.993056
67	1
68	1
69	0.997222
70	0.998611
71	1
72	0.993056
73	0.988889
74	1
75	0.995833
76	0.998611
77	0.994444
78	0.990278
79	0.984722
80	0.983333
81	0.995833
82	1
83	0.998611
84	1
85	0.997222
86	1
87	1
88	0.998611
89	1
90	0.997222
91	0.997222
92	1
93	0.997222
94	1
95	0.988889
96	0.998611
97	1
98	1
99	1
100	1

## Sheet: 7.3 HK_list
Gene Symbol	Representative Ensembl ID (Chicken)	Primary Cellular Function
TASOR2	ENSGALG00000040776	Transgene activation suppressor 2; involved in epigenetic transcriptional silencing.
CTNNA1	ENSGALG00000014022	Catenin alpha 1; plays a key role in the regulation of cell-cell adhesion and actin cytoskeleton organization.
ATP5B	ENSGALG00000004944	ATP synthase subunit beta; core component of the mitochondrial ATP production machinery.
GRB2	ENSGALG00000010959	Growth factor receptor bound protein 2; essential adapter protein in intracellular signal transduction.
EXOSC10	ENSGALG00000013580	Exosome component 10; an RNA-binding protein involved in RNA processing and degradation.
ILF2	ENSGALG00000011520	Interleukin enhancer binding factor 2; involved in transcription regulation and mRNA stability.
GNB2L1 (RACK1)	ENSGALG00000005436	Receptor for activated C kinase 1; scaffolding protein involved in diverse intracellular signaling pathways.
HNRNPAB	ENSGALG00000014389	Heterogeneous nuclear ribonucleoprotein A/B; involved in RNA splicing, packaging, and transport.
IKBKB	ENSGALG00000015509	Inhibitor of nuclear factor kappa-B kinase subunit beta; central regulator of the NF-kappa-B signaling pathway.
TOR1B	ENSGALG00000012726	Torsin-1B; AAA+ ATPase that performs chaperone-like functions in the nuclear envelope and ER.
GSR	ENSGALG00000009657	Glutathione reductase; essential for maintaining cellular redox homeostasis and defending against oxidative stress.
Overlapped Genes
ATL1	ENSGALG00000016462	Atlastin GTPase 1; crucial for the formation and maintenance of the endoplasmic reticulum tubular network.
CEP68	ENSGALG00000004505	Centrosomal protein 68; required for centrosome cohesion and ciliogenesis.
UBR7	ENSGALG00000008103	Ubiquitin protein ligase E3 component n-recognin 7; involved in targeted protein degradation.
XPO5	ENSGALG00000016259	Exportin 5; mediates the nuclear export of microRNAs and short hairpin RNAs.
EIF2B5	ENSGALG00000003099	Eukaryotic translation initiation factor 2B subunit epsilon; regulates the initiation of protein synthesis.
COPS7A	ENSGALG00000008151	COP9 signalosome subunit 7A; regulates the ubiquitin-proteasome pathway.

## Sheet: 7.3 HK Time
gene	p_time	FDR_time
ENSGALG00000016259	1.29286e-31	7.75715e-31
ENSGALG00000008151	8.95955e-13	2.68787e-12
ENSGALG00000008103	1.02876e-11	1.54314e-11
ENSGALG00000016462	8.81231e-12	1.54314e-11
ENSGALG00000004505	5.88769e-11	7.06523e-11
ENSGALG00000003099	0.0784288	0.0784288

## Sheet: 7.3 HK Expr
gene	Time_num	mean_expr	sd_expr
ENSGALG00000003099	0	1.00967	0.412279
ENSGALG00000003099	4	1.07283	0.386994
ENSGALG00000003099	8	0.858822	0.563906
ENSGALG00000003099	12	1.24468	0.23889
ENSGALG00000003099	16	1.30663	0.416954
ENSGALG00000003099	20	1.18026	0.269945
ENSGALG00000004505	0	1.22688	0.289095
ENSGALG00000004505	4	1.29742	0.21303
ENSGALG00000004505	8	1.75021	0.216165
ENSGALG00000004505	12	1.97913	0.280663
ENSGALG00000004505	16	1.4019	0.268601
ENSGALG00000004505	20	1.18831	0.309213
ENSGALG00000008103	0	4.999	0.114136
ENSGALG00000008103	4	5.04443	0.106856
ENSGALG00000008103	8	5.02302	0.102947
ENSGALG00000008103	12	5.15159	0.101252
ENSGALG00000008103	16	5.3811	0.131085
ENSGALG00000008103	20	5.14349	0.111108
ENSGALG00000008151	0	6.85701	0.20439
ENSGALG00000008151	4	6.94788	0.156209
ENSGALG00000008151	8	7.15734	0.115221
ENSGALG00000008151	12	7.25146	0.0879114
ENSGALG00000008151	16	6.82313	0.136151
ENSGALG00000008151	20	6.78394	0.12772
ENSGALG00000016259	0	5.89211	0.122492
ENSGALG00000016259	4	5.72457	0.158307
ENSGALG00000016259	8	5.06069	0.133712
ENSGALG00000016259	12	4.79324	0.147938
ENSGALG00000016259	16	5.5549	0.133444
ENSGALG00000016259	20	5.80272	0.148078
ENSGALG00000016462	0	1.58091	0.250081
ENSGALG00000016462	4	1.76437	0.293409
ENSGALG00000016462	8	2.15232	0.192081
ENSGALG00000016462	12	2.20527	0.213443
ENSGALG00000016462	16	1.5575	0.302466
ENSGALG00000016462	20	1.48258	0.219743

## Sheet: 7.4 SingleWindow
Metric	Mean	SD	CI95_low	CI95_high	Contrast
AUC	1	0	1	1	ZT8_only
Accuracy	1	0	1	1	ZT8_only
F1	1	0	1	1	ZT8_only
MCC	1	0	1	1	ZT8_only
Precision	1	0	1	1	ZT8_only
Recall	1	0	1	1	ZT8_only
AUC	1	0	1	1	ZT12_only
Accuracy	0.985714	0.0293137	0.928571	1	ZT12_only
F1	0.94	0.125935	0.666667	1	ZT12_only
MCC	0.940992	0.122779	0.679366	1	ZT12_only
Precision	0.983333	0.0745356	0.825	1	ZT12_only
Recall	0.925	0.183174	0.5	1	ZT12_only
AUC	1	0	1	1	ZT8_12_window
Accuracy	1	0	1	1	ZT8_12_window
F1	1	0	1	1	ZT8_12_window
MCC	1	0	1	1	ZT8_12_window
Precision	1	0	1	1	ZT8_12_window
Recall	1	0	1	1	ZT8_12_window

## Sheet: 7.5 NonCircadian
Set	GenePool	N_features	AUC	Accuracy	F1	MCC
1	non_circadian	53	0.811111	0.757692	0.609259	0.432104
2	non_circadian	53	0.609722	0.626923	0.366667	-0.164466
3	non_circadian	53	0.641667	0.638462	0.407639	0.00736089
4	non_circadian	53	0.606944	0.592308	0.333333	-0.150878
5	non_circadian	53	0.593056	0.619231	0.31746	-0.178188
6	non_circadian	53	0.593056	0.642308	0.365909	-0.0461953
7	non_circadian	53	0.759722	0.8	0.640608	0.550966
8	non_circadian	53	0.68125	0.65	0.424365	0.047978
9	non_circadian	53	0.620833	0.592308	0.236111	-0.250717
10	non_circadian	53	0.601389	0.684615	0.428355	0.152523
11	non_circadian	53	0.595139	0.646154	0.337143	0.026286
12	non_circadian	53	0.597917	0.657692	0.373016	-0.0953094
13	non_circadian	53	0.642361	0.669231	0.416508	0.113415
14	non_circadian	53	0.703472	0.680769	0.38	0.112323
15	non_circadian	53	0.575	0.630769	0.28869	-0.139496
16	non_circadian	53	0.686806	0.688462	0.36644	0.166167
17	non_circadian	53	0.785417	0.784615	0.616314	0.456685
18	non_circadian	53	0.768056	0.773077	0.581287	0.485038
19	non_circadian	53	0.792361	0.75	0.541036	0.391588
20	non_circadian	53	0.810417	0.807692	0.638929	0.540548
21	non_circadian	53	0.616667	0.638462	0.460253	0.027537
22	non_circadian	53	0.775	0.776923	0.611111	0.463664
23	non_circadian	53	0.633333	0.65	0.348299	-0.00658184
24	non_circadian	53	0.647917	0.696154	0.398571	0.18309
25	non_circadian	53	0.851389	0.8	0.604087	0.519239
26	non_circadian	53	0.679167	0.569231	0.222222	-0.291242
27	non_circadian	53	0.736111	0.611538	NA	-0.259358
28	non_circadian	53	0.608333	0.615385	0.411313	-0.0990343
29	non_circadian	53	0.667361	0.584615	0.376984	-0.179709
30	non_circadian	53	0.617361	0.615385	0.25	-0.261828
31	non_circadian	53	0.647222	0.657692	0.357937	0.0496624
32	non_circadian	53	0.625694	0.619231	0.332407	-0.10084
33	non_circadian	53	0.590278	0.646154	0.375661	-0.121314
34	non_circadian	53	0.595139	0.653846	0.329167	-0.0750702
35	non_circadian	53	0.625694	0.630769	0.371693	-0.0754849
36	non_circadian	53	0.844444	0.757692	0.56564	0.425834
37	non_circadian	53	0.853472	0.8	0.620969	0.504926
38	non_circadian	53	0.733333	0.669231	0.431759	0.12805
39	non_circadian	53	0.780556	0.807692	0.625188	0.521084
40	non_circadian	53	0.625694	0.669231	0.342857	-0.0816656
41	non_circadian	53	0.615972	0.661538	0.457143	-0.0391087
42	non_circadian	53	0.683333	0.665385	0.423077	0.113069
43	non_circadian	53	0.644444	0.65	0.345238	-0.0429363
44	non_circadian	53	0.635417	0.584615	0.267857	-0.249082
45	non_circadian	53	0.626389	0.642308	0.318155	-0.035065
46	non_circadian	53	0.672917	0.623077	0.25	-0.231618
47	non_circadian	53	0.667361	0.653846	0.366685	0.0888603
48	non_circadian	53	0.595139	0.653846	0.301587	-0.11828
49	non_circadian	53	0.610417	0.642308	0.433333	-0.0594696
50	non_circadian	53	0.636806	0.661538	0.381169	0.0813277
51	non_circadian	53	0.816667	0.788462	0.573333	0.483048
52	non_circadian	53	0.828472	0.811538	0.616587	0.53722
53	non_circadian	53	0.627083	0.615385	0.285714	-0.208197
54	non_circadian	53	0.688194	0.642308	0.311508	-0.0742183
55	non_circadian	53	0.649306	0.630769	0.31746	-0.161191
56	non_circadian	53	0.595833	0.626923	NA	-0.269029
57	non_circadian	53	0.822222	0.788462	0.591711	0.516874
58	non_circadian	53	0.613194	0.653846	NA	-0.202652
59	non_circadian	53	0.572222	0.65	NA	-0.225515
60	non_circadian	53	0.629861	0.688462	0.391534	0.155646
61	non_circadian	53	0.580556	0.596154	0.261111	-0.201116
62	non_circadian	53	0.827778	0.788462	0.582778	0.487609
63	non_circadian	53	0.583333	0.630769	0.319577	-0.0417548
64	non_circadian	53	0.565972	0.665385	0.309524	-0.124223
65	non_circadian	53	0.581944	0.626923	0.309524	-0.18712
66	non_circadian	53	0.638194	0.623077	0.35	-0.142652
67	non_circadian	53	0.660417	0.665385	0.387831	0.0487576
68	non_circadian	53	0.640972	0.626923	0.311111	-0.182814
69	non_circadian	53	0.693056	0.784615	0.585714	0.458383
70	non_circadian	53	0.627083	0.65	0.342857	-0.141059
71	non_circadian	53	0.630556	0.661538	0.386667	-0.00620347
72	non_circadian	53	0.647222	0.611538	NA	-0.362917
73	non_circadian	53	0.836111	0.769231	0.531746	0.425241
74	non_circadian	53	0.613194	0.596154	0.267857	-0.252056
75	non_circadian	53	0.608333	0.630769	0.355556	-0.133469
76	non_circadian	53	0.606944	0.657692	0.33381	-0.0373483
77	non_circadian	53	0.6375	0.623077	0.322143	-0.0220506
78	non_circadian	53	0.624306	0.646154	0.31746	-0.129935
79	non_circadian	53	0.592361	0.626923	0.285714	-0.138097
80	non_circadian	53	0.697222	0.646154	0.33381	-0.0625637
81	non_circadian	53	0.788889	0.773077	0.622082	0.441073
82	non_circadian	53	0.761111	0.757692	0.53183	0.413424
83	non_circadian	53	0.622222	0.603846	0.342857	-0.208461
84	non_circadian	53	0.563194	0.673077	0.366667	-0.0633411
85	non_circadian	53	0.603472	0.665385	0.340952	-0.0129061
86	non_circadian	53	0.61875	0.630769	NA	-0.222145
87	non_circadian	53	0.720833	0.684615	0.454167	0.133019
88	non_circadian	53	0.824306	0.846154	0.696667	0.634343
89	non_circadian	53	0.61875	0.669231	0.434722	0.15893
90	non_circadian	53	0.641667	0.646154	0.359524	0.0484723
91	non_circadian	53	0.629861	0.684615	0.380476	0.137354
92	non_circadian	53	0.650694	0.634615	0.351349	0.0253904
93	non_circadian	53	0.688889	0.653846	0.325794	-0.0196805
94	non_circadian	53	0.625	0.634615	0.350617	0.000352133
95	non_circadian	53	0.801389	0.788462	0.58803	0.493581
96	non_circadian	53	0.713194	0.634615	0.267857	-0.194884
97	non_circadian	53	0.602083	0.657692	0.40873	0.00434661
98	non_circadian	53	0.577778	0.634615	0.393651	-0.101512
99	non_circadian	53	0.623611	0.669231	0.419048	-0.0396744
100	non_circadian	53	0.660417	0.684615	0.394709	0.12725
